# Supplementary material for: Unregulated GmAGL82 Due to Phosphorus Deficiency Positively Regulates Root Nodule Growth in Soybean
Source: Int J Mol Sci. 2024 Feb 1;25(3):1802. doi: 10.3390/ijms25031802 (PMC10855635; doi:10.3390/ijms25031802)
Supplement: Supplementary file 1 [file ijms-25-01802-s001.zip › Supplementary tables.xls]

## Sheet: Table S1
Table S1. Predicted cis-acting element of the GmAGL82 gene.
Name	Number	Characteristic
ARE	1	Anaerobic induction element
ATCT-motif	1	Light responsiveness element
Box-4	2	Light responsiveness element
G-Box	2	Light responsiveness element
CGTCA-motif	2	MeJA-responsiveness element
ABBRE	1	Abscisic acid responsiveness element
GARE-motif	1	Gibberellin-responsive element
CCAAT-box	1	MYBHv1 binding site
MBSI	1	MYB binding site involved in flavonoid biosynthetic genes regulation

## Sheet: Table S2
Table S2. RNA-seq analysis of differentially expressed genes between overexpressed GmAGL82 soybean and transformed empty vector control.
	Total expressed genes	Differentially expressed genes	Up regulated	Down regulated
OX Roots vs CK Roots	47856	3309	1924	1385
OX Nodules vs CK Nodules	48047	3363	1400	1963

## Sheet: Table S3
Table S3. General information about DEGs in roots.
Gene ID	CK_readcount	OX_readcount	log2FoldChange	pvalue	Up/Down	Description
Glyma.19G045900.Wm82.a4.v1	9.73	18993.6	10.9374	5.2462e-273	Up	uncharacterized protein LOC106797420 [Glycine max]|XP_028216134.1 uncharacterized protein LOC114398173 [Glycine soja]|KRG93859.1 hypothetical protein GLYMA_19G045900 [Glycine max]|RZB46457.1 Agamous-like MADS-box protein AGL82 [Glycine soja]
Glyma.17G072400.Wm82.a4.v1	204.2	3988.83	4.2881	1.2233e-204	Up	heat shock 70 kDa protein [Glycine max]|XP_006600536.1 heat shock 70 kDa protein [Glycine max]|XP_028209530.1 heat shock 70 kDa protein [Glycine soja]|XP_028209531.1 heat shock 70 kDa protein [Glycine soja]|KRH03029.1 hypothetical protein GLYMA_17G072400 [Glycine max]|RZB55688.1 Heat shock 70 kDa protein isoform A [Glycine soja]|RZB55689.1 Heat shock 70 kDa protein isoform B [Glycine soja]
Glyma.12G013100.Wm82.a4.v1	44.69	1742.12	5.284	2.16e-140	Up	heat shock 22 kDa protein, mitochondrial isoform 1 [Glycine max]|KRH23958.1 hypothetical protein GLYMA_12G013100 [Glycine max]
Glyma.08G175200.Wm82.a4.v1	218.43	4166.7	4.2536	2.306e-120	Up	glutathione S-transferase [Glycine max]|XP_028244167.1 probable glutathione S-transferase [Glycine soja]|4CHS_A Chain A, GLUTATHIONE S-TRANSFERASE|4CHS_B Chain B, GLUTATHIONE S-TRANSFERASE|AAG34800.1 glutathione S-transferase GST 10 [Glycine max]|AAR26528.1 glutathione S-transferase [Glycine max]|KHN26781.1 Putative glutathione S-transferase [Glycine soja]|AJE59673.1 tau class glutathione S-trans…
Glyma.05G022200.Wm82.a4.v1	221.64	3761.13	4.0849	9.3348e-120	Up	Chaperone protein ClpB1 isoform B [Glycine soja]
Glyma.09G163800.Wm82.a4.v1	31.81	2303.86	6.1797	1.0274e-116	Up	kunitz family trypsin and protease inhibitor precursor [Glycine max]|XP_028180479.1 miraculin-like [Glycine soja]|ACU23857.1 unknown [Glycine max]|KHM99731.1 Miraculin [Glycine soja]|KRH38870.1 hypothetical protein GLYMA_09G163800 [Glycine max]|RZB92321.1 Miraculin [Glycine soja]
Glyma.13G109800.Wm82.a4.v1	55.76	1975.78	5.1458	2.413e-89	Up	12-oxophytodienoate reductase 3 [Glycine soja]
Glyma.13G176200.Wm82.a4.v1	46.88	881.95	4.2337	2.3571e-77	Up	17.5 kDa class I heat shock protein [Glycine max]|P04794.1 RecName: Full=17.5 kDa class I heat shock protein; AltName: Full=HSP 17.5-E|AAA33975.1 small heat shock protein [Glycine max]|KRH20402.1 hypothetical protein GLYMA_13G176200 [Glycine max]
Glyma.07G139700.Wm82.a4.v1	71.46	807.91	3.5	1.7466e-76	Up	probable glutathione S-transferase [Glycine max]|XP_028240356.1 probable glutathione S-transferase [Glycine soja]|P32110.1 RecName: Full=Probable glutathione S-transferase; AltName: Full=G2-4; AltName: Full=Heat shock protein 26A|AAA33973.1 Gmhsp26-A [Glycine max]|ACU17044.1 unknown [Glycine max]|AJE59660.1 tau class glutathione S-transferase [Glycine max]|KRH49213.1 hypothetical protein GLYMA_07…
Glyma.13G004400.Wm82.a4.v1	176.49	2442.08	3.7904	1.6069e-75	Up	zinc transporter 1 isoform X2 [Glycine max]|XP_028195673.1 zinc transporter 1-like isoform X2 [Glycine soja]|KRH17631.1 hypothetical protein GLYMA_13G004400 [Glycine max]|RZB70442.1 Zinc transporter 5 isoform C [Glycine soja]
Glyma.05G065300.Wm82.a4.v1	13	856.65	6.0419	9.8654e-75	Up	uncharacterized protein LOC100813628 precursor [Glycine max]|XP_028231831.1 expansin-like B1 [Glycine soja]|KHN28471.1 Expansin-like B1 [Glycine soja]|KRH57508.1 hypothetical protein GLYMA_05G065300 [Glycine max]|RZC11280.1 Expansin-like B1 [Glycine soja]
Glyma.08G068800.Wm82.a4.v1	6.05	1028.1	7.4091	1.0346e-69	Up	class I heat shock protein [Glycine max]|KRH42103.1 hypothetical protein GLYMA_08G068800 [Glycine max]
Glyma.18G050600.Wm82.a4.v1	528.95	3316.04	2.6483	1.1062e-68	Up	60S ribosomal protein L10 isoform D [Glycine soja]
Glyma.06G092900.Wm82.a4.v1	15.95	1006.07	5.9756	2.779e-68	Up	Rhamnogalacturonate lyase isoform B [Glycine soja]
Glyma.03G157300.Wm82.a4.v1	21.7	598.34	4.7828	2.3899e-67	Up	heat stress transcription factor A-7a [Glycine max]|XP_028225531.1 heat stress transcription factor A-7a-like [Glycine soja]|KHN10693.1 Heat stress transcription factor A-6b [Glycine soja]|KRH67266.1 hypothetical protein GLYMA_03G157300 [Glycine max]|KRH67267.1 hypothetical protein GLYMA_03G157300 [Glycine max]|RZC20879.1 Heat stress transcription factor A-6b isoform A [Glycine soja]|RZC20880.1 H…
Glyma.18G033200.Wm82.a4.v1	6.92	1024.42	7.2049	1.6891e-66	Up	uncharacterized protein LOC100790544 [Glycine max]|XP_028211866.1 uncharacterized protein LOC114394481 [Glycine soja]|KHN07614.1 hypothetical protein glysoja_019721 [Glycine soja]|KRG97816.1 hypothetical protein GLYMA_18G033200 [Glycine max]|RZB50452.1 hypothetical protein D0Y65_047392 [Glycine soja]
Novel.23959	25.05	542.21	4.4348	9.8835e-66	Up	Unknown function
Novel.22008	154.85	2898.38	4.2264	1.2899e-64	Up	Unknown function
Glyma.04G054400.Wm82.a4.v1	6.04	516.64	6.4167	4.897e-63	Up	Unknown function
Glyma.10G201700.Wm82.a4.v1	11.48	529.91	5.5277	9.5072e-63	Up	Glucomannan 4-beta-mannosyltransferase 9 isoform A [Glycine soja]|RZB88183.1 Glucomannan 4-beta-mannosyltransferase 9 isoform B [Glycine soja]
Glyma.08G174900.Wm82.a4.v1	186.7	1356.36	2.8612	1.0844e-59	Up	tau class glutathione S-transferase [Glycine max]|AJE59672.1 tau class glutathione S-transferase [Glycine max]|KRH43845.1 hypothetical protein GLYMA_08G174900 [Glycine max]
Glyma.18G285100.Wm82.a4.v1	7.54	373.4	5.6271	1.8408e-59	Up	neurofilament medium polypeptide [Glycine max]
Novel.19103	9.72	417.97	5.4313	2.9411e-59	Up	Unknown function
Glyma.07G200200.Wm82.a4.v1	10.82	537.22	5.6276	1.3613e-58	Up	18.5 kDa class I heat shock protein [Glycine soja]
Glyma.18G289100.Wm82.a4.v1	176.3	1474.31	3.0638	6.6161e-58	Up	heat shock cognate 70 kDa protein 2 [Glycine max]|XP_028212773.1 heat shock cognate 70 kDa protein 2-like isoform X1 [Glycine soja]|KRH01631.1 hypothetical protein GLYMA_18G289100 [Glycine max]|RZB54188.1 Heat shock cognate 70 kDa protein 2 [Glycine soja]
Glyma.13G176300.Wm82.a4.v1	61.78	912.58	3.8834	1.5076e-57	Up	Unknown function
Glyma.06G202200.Wm82.a4.v1	86.95	776.4	3.1594	1.0714e-56	Up	Chaperone protein ClpB1 isoform D [Glycine soja]
Glyma.15G079200.Wm82.a4.v1	38.23	1444.14	5.2379	3.6041e-56	Up	ethylene-responsive transcription factor ERF091-like [Glycine max]|KRH10963.1 hypothetical protein GLYMA_15G079200 [Glycine max]
Glyma.13G247000.Wm82.a4.v1	27.75	650.14	4.549	5.3464e-56	Up	hypothetical protein GLYMA_13G247000 [Glycine max]|RZB82714.1 hypothetical protein D0Y65_031697 [Glycine soja]
Glyma.10G029600.Wm82.a4.v1	52.08	648.83	3.6397	7.6856e-56	Up	hypothetical protein GLYMA_10G029600 [Glycine max]|KRH32060.1 hypothetical protein GLYMA_10G029600 [Glycine max]|KRH32061.1 hypothetical protein GLYMA_10G029600 [Glycine max]|KRH32062.1 hypothetical protein GLYMA_10G029600 [Glycine max]|KRH32063.1 hypothetical protein GLYMA_10G029600 [Glycine max]
Glyma.16G118800.Wm82.a4.v1	52.28	605.87	3.5345	1.0553e-55	Up	serine acetyltransferase 2 isoform X4 [Glycine max]|KRH07932.1 hypothetical protein GLYMA_16G118800 [Glycine max]
Glyma.02G205600.Wm82.a4.v1	6.36	425.12	6.0644	4.4283e-55	Up	heat shock 70 kDa protein-like [Glycine max]|KRH72327.1 hypothetical protein GLYMA_02G205600 [Glycine max]
Glyma.17G224900.Wm82.a4.v1	2.72	660.14	7.9225	1.3096e-54	Up	17.9 kDa class II heat shock protein [Glycine max]|XP_028210242.1 17.9 kDa class II heat shock protein [Glycine soja]|P05477.1 RecName: Full=17.9 kDa class II heat shock protein|CAA30153.1 unnamed protein product [Glycine max]|KHN37070.1 17.9 kDa class II heat shock protein [Glycine soja]|KRH05398.1 hypothetical protein GLYMA_17G224900 [Glycine max]
Glyma.07G061500.Wm82.a4.v1	6.36	397.89	5.9686	7.8178e-54	Up	BAG family molecular chaperone regulator 6 [Glycine max]|KRH47996.1 hypothetical protein GLYMA_07G061500 [Glycine max]
Glyma.06G157800.Wm82.a4.v1	6.64	385.38	5.8565	5.502e-53	Up	18.5 kDa class I heat shock protein [Glycine max]|XP_028236491.1 18.5 kDa class I heat shock protein-like [Glycine soja]|KHN09651.1 17.5 kDa class I heat shock protein [Glycine soja]|KRH53964.1 hypothetical protein GLYMA_06G157800 [Glycine max]|RZC07747.1 17.5 kDa class I heat shock protein [Glycine soja]
Glyma.01G048700.Wm82.a4.v1	8.46	312.75	5.2072	7.5027e-53	Up	E3 ubiquitin-protein ligase MPSR1 [Glycine max]|KRH74877.1 hypothetical protein GLYMA_01G048700 [Glycine max]
Glyma.05G191100.Wm82.a4.v1	40.37	1390.17	5.1047	2.9054e-52	Up	uncharacterized protein LOC114413220 [Glycine soja]|RZC13170.1 putative cysteine desulfurase [Glycine soja]
Glyma.07G139800.Wm82.a4.v1	116.21	667.65	2.5229	1.2487e-51	Up	putative glutathione S-transferase [Glycine soja]
Glyma.12G117900.Wm82.a4.v1	142.47	836.86	2.5537	1.6666e-50	Up	uncharacterized protein LOC100778672 [Glycine max]|ACU18092.1 unknown [Glycine max]|KHN32595.1 DnaJ like subfamily B member 13 [Glycine soja]|KRH25647.1 hypothetical protein GLYMA_12G117900 [Glycine max]
Glyma.06G054700.Wm82.a4.v1	9.61	486.58	5.6558	3.6629e-50	Up	class II heat shock protein [Glycine max]|XP_028235078.1 17.1 kDa class II heat shock protein-like [Glycine soja]|KHN32186.1 17.9 kDa class II heat shock protein [Glycine soja]|KRH52233.1 hypothetical protein GLYMA_06G054700 [Glycine max]|RZC05951.1 17.9 kDa class II heat shock protein [Glycine soja]
Glyma.04G213900.Wm82.a4.v1	6030.79	28401.8	2.2356	3.7857e-50	Up	alcohol dehydrogenase [Glycine max]|XP_028229679.1 alcohol dehydrogenase [Glycine soja]|KHN31138.1 Alcohol dehydrogenase [Glycine soja]|KRH64058.1 hypothetical protein GLYMA_04G213900 [Glycine max]|RZC17652.1 alcohol dehydrogenase [Glycine soja]
Glyma.08G099700.Wm82.a4.v1	5.98	652.85	6.7599	5.023e-49	Up	putative hydrolase C777.06c isoform X1 [Glycine max]
Glyma.15G062800.Wm82.a4.v1	2298.52	12315.7	2.4217	2.731e-48	Up	pathogenesis-related protein 1 [Glycine max]|XP_028202676.1 pathogenesis-related protein 1-like [Glycine soja]|KRH10683.1 hypothetical protein GLYMA_15G062800 [Glycine max]
Glyma.06G062000.Wm82.a4.v1	12.33	330.66	4.7403	5.6156e-48	Up	probable WRKY transcription factor 40 [Glycine soja]|RZC06057.1 putative WRKY transcription factor 40 [Glycine soja]
Glyma.08G028300.Wm82.a4.v1	7.21	296.62	5.3547	7.0382e-48	Up	uncharacterized protein LOC100527340 [Glycine max]|XP_028245459.1 uncharacterized protein LOC114423051 [Glycine soja]|ACU16414.1 unknown [Glycine max]|KHN16692.1 hypothetical protein glysoja_002789 [Glycine soja]|KRH41412.1 hypothetical protein GLYMA_08G028300 [Glycine max]|RZB94970.1 hypothetical protein D0Y65_019441 [Glycine soja]
Glyma.18G284900.Wm82.a4.v1	11.51	562.37	5.6117	8.1104e-48	Up	BAG family molecular chaperone regulator 5, mitochondrial [Glycine soja]|RZB54117.1 hypothetical protein D0Y65_049848 [Glycine soja]
Glyma.16G212200.Wm82.a4.v1	3.61	835.97	7.8504	1.234e-44	Up	miraculin [Glycine max]|KRH09377.1 hypothetical protein GLYMA_16G212200 [Glycine max]
Glyma.08G200100.Wm82.a4.v1	43.19	334.35	2.9516	3.0415e-44	Up	hypothetical protein GLYMA_08G200100 [Glycine max]
Glyma.13G176500.Wm82.a4.v1	7.28	295.98	5.3486	1.0273e-43	Up	Unknown function
Glyma.12G150500.Wm82.a4.v1	682.1	6410.88	3.2324	5.9167e-43	Up	stem-specific protein TSJT1 [Glycine max]|XP_028192903.1 stem-specific protein TSJT1-like [Glycine soja]|KHN23452.1 Stem-specific protein TSJT1 [Glycine soja]|KRH26075.1 hypothetical protein GLYMA_12G150500 [Glycine max]|RZB75945.1 Stem-specific protein TSJT1 [Glycine soja]
Glyma.13G152814.Wm82.a4.v1	580.83	4012.2	2.7882	1.8196e-42	Up	prenyltransferase family protein PT11a [Glycine max]|XP_028195892.1 glycinol 4-dimethylallyltransferase-like isoform X2 [Glycine soja]|KRH30852.1 hypothetical protein GLYMA_11G210300 [Glycine max]|RZB72711.1 Glycinol 4-dimethylallyltransferase isoform B [Glycine soja]
Glyma.05G206200.Wm82.a4.v1	344.7	4616.83	3.7436	2.763e-42	Up	uncharacterized protein LOC100527667 [Glycine max]|XP_014630797.1 uncharacterized protein LOC100527667 isoform X1 [Glycine max]|XP_014630798.1 uncharacterized protein LOC100527667 isoform X1 [Glycine max]|XP_028233516.1 protein LURP-one-related 4-like [Glycine soja]|ACU16809.1 unknown [Glycine max]|KRH59852.1 hypothetical protein GLYMA_05G206200 [Glycine max]|RZC13488.1 Protein LURP-one-related 4…
Novel.19102	42.42	600.17	3.8239	5.8965e-42	Up	Unknown function
Glyma.05G221800.Wm82.a4.v1	40.2	316.55	2.9767	7.5313e-42	Up	hypothetical protein D0Y65_013039 [Glycine soja]
Glyma.01G211200.Wm82.a4.v1	1547.39	5296.01	1.7751	1.6241e-41	Up	hypothetical protein GLYMA_01G211200 [Glycine max]
Glyma.04G061300.Wm82.a4.v1	11.2	265.54	4.5688	2.8158e-40	Up	Putative WRKY transcription factor 40, partial [Glycine soja]
Glyma.09G162700.Wm82.a4.v1	2.99	367.28	6.9267	2.7681e-40	Up	miraculin [Glycine max]|XP_028180211.1 miraculin-like [Glycine soja]|KRH38857.1 hypothetical protein GLYMA_09G162700 [Glycine max]|RZB92311.1 Miraculin [Glycine soja]
Glyma.16G212100.Wm82.a4.v1	8.75	593.26	6.0821	4.6387e-40	Up	miraculin [Glycine max]|KRH09376.1 hypothetical protein GLYMA_16G212100 [Glycine max]
Glyma.12G155900.Wm82.a4.v1	1373.07	6799.4	2.3079	1.1902e-39	Up	leucine-rich repeat family protein / protein kinase family protein [Glycine max]
Glyma.08G316700.Wm82.a4.v1	687.72	3084.87	2.1654	1.4641e-39	Up	protein translation factor SUI1 homolog 2 [Glycine max]|XP_028245971.1 protein translation factor SUI1 homolog 2-like [Glycine soja]|KHM99561.1 Protein translation factor SUI1 like 2 [Glycine soja]|KRH46184.1 hypothetical protein GLYMA_08G316700 [Glycine max]|RZB99784.1 Protein translation factor SUI1-like 2 [Glycine soja]
Glyma.17G147400.Wm82.a4.v1	903.13	9250.9	3.3565	3.1927e-39	Up	Unknown function
Glyma.02G208600.Wm82.a4.v1	18.98	379.36	4.319	5.7832e-39	Up	Plant cysteine oxidase 3 [Glycine soja]
Glyma.17G133600.Wm82.a4.v1	792.27	2449.56	1.6285	1.5888e-38	Up	N-terminal acetyltransferase A, auxiliary subunit [Parasponia andersonii]
Glyma.05G101300.Wm82.a4.v1	455.94	2832.22	2.6351	1.6255e-36	Up	auxin-responsive protein GH3 [Glycine max]|XP_028232148.1 probable indole-3-acetic acid-amido synthetase GH3.1 [Glycine soja]|KHN21427.1 Putative indole-3-acetic acid-amido synthetase GH3.1 [Glycine soja]|KRH58024.1 hypothetical protein GLYMA_05G101300 [Glycine max]|RZC11815.1 putative indole-3-acetic acid-amido synthetase GH3.1 [Glycine soja]
Glyma.13G252000.Wm82.a4.v1	271.74	2911.98	3.4216	3.9406e-36	Up	PR1a precursor [Glycine max]|XP_003543107.1 pathogenesis-related protein 1 [Glycine max]|XP_003543109.1 pathogenesis-related protein 1 [Glycine max]|XP_003543111.1 pathogenesis-related protein 1 [Glycine max]|XP_014621805.1 pathogenesis-related protein 1 [Glycine max]|XP_028188193.1 pathogenesis-related protein 1-like [Glycine soja]|XP_028188194.1 pathogenesis-related protein 1-like [Glycine soja…
Glyma.14G046100.Wm82.a4.v1	286.85	1175.07	2.0345	7.4816e-36	Up	WBb76L15.16 [Glycine max]
Glyma.13G030900.Wm82.a4.v1	1218.3	5018.66	2.0425	1.4784e-35	Up	NAC domain-containing protein 2-like [Glycine soja]|AGO14646.1 NAC transcription factor [Glycine max]|KRH17977.1 hypothetical protein GLYMA_13G030900 [Glycine max]|RZB70637.1 NAC domain-containing protein 2 [Glycine soja]
Glyma.07G178100.Wm82.a4.v1	209.88	746.17	1.8297	1.9458e-35	Up	Unknown function
Glyma.17G146900.Wm82.a4.v1	5.17	268.77	5.7059	2.1795e-35	Up	Expansin-like B1 [Glycine soja]|RZB56915.1 Expansin-like B1 [Glycine soja]
Glyma.02G022200.Wm82.a4.v1	53.46	440.17	3.0412	5.6898e-35	Up	protein NRT1/ PTR FAMILY 4.6 [Glycine max]|XP_028193688.1 protein NRT1/ PTR FAMILY 4.6-like [Glycine soja]|KHN28721.1 Nitrate transporter 1.2 [Glycine soja]|KRH69373.1 hypothetical protein GLYMA_02G022200 [Glycine max]|RZC23046.1 Protein NRT1/ PTR FAMILY 4.6 [Glycine soja]
Glyma.01G005100.Wm82.a4.v1	124.73	977.57	2.9706	8.4799e-35	Up	hypothetical protein GLYMA_01G005100 [Glycine max]|KRH74191.1 hypothetical protein GLYMA_01G005100 [Glycine max]
Glyma.08G068700.Wm82.a4.v1	1.8	367.45	7.6622	3.3122e-34	Up	HSP20-like chaperone protein [Glycine max]|ACU17125.1 unknown [Glycine max]|KRH42102.1 hypothetical protein GLYMA_08G068700 [Glycine max]
Glyma.13G242100.Wm82.a4.v1	959.95	8462.63	3.1402	5.8842e-34	Up	hypothetical protein PHAVU_006G187500g [Phaseolus vulgaris]|ESW20180.1 hypothetical protein PHAVU_006G187500g [Phaseolus vulgaris]
Glyma.20G005300.Wm82.a4.v1	41.03	352.04	3.1003	9.3959e-34	Up	uncharacterized protein LOC100794983 [Glycine max]|KRG89162.1 hypothetical protein GLYMA_20G005300 [Glycine max]
Glyma.03G244800.Wm82.a4.v1	1651.03	9071.96	2.458	1.0828e-33	Up	hypothetical protein GLYMA_03G244900 [Glycine max]
Glyma.01G165300.Wm82.a4.v1	419.74	4051.97	3.2709	1.4037e-33	Up	hypothetical protein D0Y65_029286, partial [Glycine soja]
Glyma.02G108300.Wm82.a4.v1	229.15	2847.81	3.6353	1.5026e-33	Up	hypothetical protein GLYMA_02G108300 [Glycine max]|KRH70742.1 hypothetical protein GLYMA_02G108300 [Glycine max]|RZC24397.1 E3 ubiquitin-protein ligase MPSR1 [Glycine soja]
Glyma.08G069000.Wm82.a4.v1	1.21	650.24	9.0701	1.5245e-33	Up	17.3 kDa class I heat shock protein [Glycine max]|P02519.1 RecName: Full=17.3 kDa class I heat shock protein; AltName: Full=HSP 17.3|CAA25578.1 unnamed protein product [Glycine max]|ACU15880.1 unknown [Glycine max]|KRH42105.1 hypothetical protein GLYMA_08G069000 [Glycine max]|prf||1012218B protein 6871,heat shock
Glyma.19G218300.Wm82.a4.v1	188.71	2401.62	3.6694	1.6015e-33	Up	Long chain acyl-CoA synthetase 1 [Glycine soja]
Glyma.07G039600.Wm82.a4.v1	2969.17	12694.2	2.0961	5.8714e-33	Up	probable GTP diphosphokinase RSH2, chloroplastic [Glycine max]|XP_028239201.1 probable GTP diphosphokinase RSH2, chloroplastic [Glycine soja]|KRH47612.1 hypothetical protein GLYMA_07G039600 [Glycine max]|RZC01273.1 putative GTP diphosphokinase RSH3, chloroplastic isoform A [Glycine soja]
Glyma.09G131500.Wm82.a4.v1	165.41	1625.33	3.2971	6.2957e-33	Up	heat shock protein 83 [Glycine max]|XP_028181161.1 heat shock protein 83 [Glycine soja]|KHN42443.1 Heat shock protein 83 [Glycine soja]|ALD51959.1 heat shock protein 90-1 [Glycine max]|KRH38373.1 hypothetical protein GLYMA_09G131500 [Glycine max]|RZB91873.1 Heat shock protein 83 [Glycine soja]
Glyma.06G226700.Wm82.a4.v1	274.77	978.85	1.8328	3.8269e-32	Up	probable LRR receptor-like serine/threonine-protein kinase At1g53430 [Glycine max]|KRH55049.1 hypothetical protein GLYMA_06G226700 [Glycine max]
Glyma.10G018700.Wm82.a4.v1	2804.69	6861.93	1.2908	4.2922e-32	Up	Universal stress protein A-like protein isoform C [Glycine soja]
Glyma.19G017200.Wm82.a4.v1	237.62	3792.99	3.9963	5.6747e-32	Up	Transposon TX1 149 kDa protein [Glycine soja]
Glyma.13G209600.Wm82.a4.v1	299.2	2873.52	3.2638	1.0671e-31	Up	transmembrane protein 45A [Glycine max]|KRH20920.1 hypothetical protein GLYMA_13G209600 [Glycine max]
Glyma.18G032800.Wm82.a4.v1	2.11	499.43	7.8826	1.7622e-31	Up	uncharacterized protein LOC113000122 [Glycine max]|KRG97812.1 hypothetical protein GLYMA_18G032800 [Glycine max]|RZB50448.1 hypothetical protein D0Y65_047388 [Glycine soja]
Glyma.06G114800.Wm82.a4.v1	2421.39	9098.5	1.9098	1.9841e-31	Up	hypothetical protein GLYMA_06G114800 [Glycine max]
Glyma.08G178100.Wm82.a4.v1	137.64	746.87	2.4397	2.2646e-31	Up	Unknown function
Glyma.01G217400.Wm82.a4.v1	91.48	603.07	2.7207	4.7463e-31	Up	heat shock transcription factor 29, partial [Glycine max]
Glyma.10G147700.Wm82.a4.v1	6865.85	38399.9	2.4836	5.9353e-31	Up	Unknown function
Glyma.20G015900.Wm82.a4.v1	3.03	208.59	6.1075	6.5469e-31	Up	putative class II heat shock protein [Glycine max]|XP_028220647.1 17.1 kDa class II heat shock protein-like [Glycine soja]|KHN08087.1 17.9 kDa class II heat shock protein [Glycine soja]|KRG89316.1 hypothetical protein GLYMA_20G015900 [Glycine max]|RZB41973.1 17.9 kDa class II heat shock protein [Glycine soja]
Glyma.10G180500.Wm82.a4.v1	110.61	1632.12	3.8828	7.1133e-31	Up	basic 7S globulin [Glycine max]|XP_028184307.1 basic 7S globulin-like [Glycine soja]|KRH34381.1 hypothetical protein GLYMA_10G180500 [Glycine max]|RZB87838.1 Basic 7S globulin [Glycine soja]
Glyma.08G345500.Wm82.a4.v1	29.95	275.91	3.2046	7.2643e-31	Up	serine/threonine-protein kinase OXI1 [Glycine max]|KRH46605.1 hypothetical protein GLYMA_08G345500 [Glycine max]
Glyma.13G186200.Wm82.a4.v1	30.56	354.86	3.5381	9.4475e-31	Up	uncharacterized protein LOC100797662 [Glycine max]|XP_028191480.1 putative 12-oxophytodienoate reductase 11 [Glycine soja]|ACU19960.1 unknown [Glycine max]|KHN10317.1 Putative 12-oxophytodienoate reductase 11 [Glycine soja]|KRH20560.1 hypothetical protein GLYMA_13G186200 [Glycine max]|RZB81716.1 putative 12-oxophytodienoate reductase 11 [Glycine soja]
Glyma.05G180200.Wm82.a4.v1	340.34	1506.43	2.1465	1.1302e-30	Up	nitrate regulatory gene2 protein [Glycine max]|KRH59380.1 hypothetical protein GLYMA_05G180200 [Glycine max]
Glyma.05G065700.Wm82.a4.v1	3950	23787.5	2.5903	2.7265e-30	Up	hypothetical protein GLYMA_05G065700 [Glycine max]
Glyma.19G076800.Wm82.a4.v1	113.75	651.94	2.5194	2.9354e-30	Up	hypothetical protein GLYMA_19G076800 [Glycine max]
Glyma.17G042100.Wm82.a4.v1	2634.74	10283.5	1.9647	4.2433e-30	Up	polyubiquitin-A isoform X3 [Vigna radiata var. radiata]
Glyma.14G156300.Wm82.a4.v1	80.96	1082.55	3.7403	8.196e-30	Up	calcium-binding EF-hand family protein [Glycine max]|XP_028199049.1 probable calcium-binding protein CML44 [Glycine soja]|ACU15676.1 unknown [Glycine max]|KHN10335.1 Putative calcium-binding protein CML44 [Glycine soja]|KRH16453.1 hypothetical protein GLYMA_14G156300 [Glycine max]|RZB69093.1 putative calcium-binding protein CML44 [Glycine soja]
Glyma.04G212200.Wm82.a4.v1	10.57	150.95	3.8351	1.0929e-29	Up	cation/H(+) antiporter 15 [Glycine max]|XP_028229662.1 cation/H(+) antiporter 15-like [Glycine soja]|KRH64032.1 hypothetical protein GLYMA_04G212200 [Glycine max]|RZC17630.1 Cation/H(+) antiporter 15 [Glycine soja]
Glyma.13G186600.Wm82.a4.v1	1567.98	4627.93	1.5615	1.1115e-29	Up	Protein ZINC INDUCED FACILITATOR-LIKE 1 isoform C [Glycine soja]
Glyma.09G276900.Wm82.a4.v1	546.83	1472.43	1.4293	1.2164e-29	Up	TATA-box-binding protein [Cajanus cajan]
Glyma.15G071300.Wm82.a4.v1	8423.19	42469	2.334	3.538e-29	Up	hypothetical protein GLYMA_15G071300 [Glycine max]
Glyma.07G195300.Wm82.a4.v1	2064.76	14057.7	2.7673	4.6123e-29	Up	uncharacterized protein LOC114419531 isoform X1 [Glycine soja]|RZC03704.1 Stem-specific protein TSJT1 isoform A [Glycine soja]
Glyma.11G123400.Wm82.a4.v1	467.08	5110.55	3.4516	4.78e-29	Up	hypothetical protein glysoja_031608 [Glycine soja]|KRH29548.1 hypothetical protein GLYMA_11G123400 [Glycine max]|RZB79606.1 hypothetical protein D0Y65_029732 [Glycine soja]
Glyma.17G216000.Wm82.a4.v1	1235.6	4894.51	1.9859	1.0331e-28	Up	Protein ENHANCED DISEASE RESISTANCE 2 [Glycine soja]
Glyma.01G238600.Wm82.a4.v1	10.83	158.55	3.8663	1.1386e-28	Up	HSP70 family protein [Glycine max]|XP_014632929.1 HSP70 family protein isoform X1 [Glycine max]|XP_028180809.1 heat shock 70 kDa protein 8 [Glycine soja]|XP_028180816.1 heat shock 70 kDa protein 8 [Glycine soja]|KHN30470.1 Heat shock 70 kDa protein 8 [Glycine soja]|KRH77864.1 hypothetical protein GLYMA_01G238600 [Glycine max]|RZC31620.1 Heat shock 70 kDa protein 8 isoform A [Glycine soja]|RZC3162…
Glyma.05G151100.Wm82.a4.v1	455.2	4482.18	3.2995	1.5034e-28	Up	Protein ENHANCED DISEASE RESISTANCE 2 [Glycine soja]
Glyma.15G182600.Wm82.a4.v1	581.4	6018.78	3.3717	1.8377e-28	Up	hypothetical protein GLYMA_15G182600 [Glycine max]|RZB65172.1 Sucrose synthase isoform D [Glycine soja]
Glyma.02G013500.Wm82.a4.v1	121.37	610.85	2.3313	2.0674e-28	Up	BRCT domain-containing protein isoform B [Glycine soja]
Glyma.09G006100.Wm82.a4.v1	77.35	431.91	2.4813	2.0872e-28	Up	hypothetical protein D0Y65_022796 [Glycine soja]
Glyma.10G018800.Wm82.a4.v1	972.73	3714.21	1.933	2.8611e-28	Up	E3 ubiquitin-protein ligase BAH1 isoform B [Glycine soja]|RZB85265.1 E3 ubiquitin-protein ligase BAH1 isoform C [Glycine soja]
Glyma.12G240600.Wm82.a4.v1	282.59	763.35	1.4333	3.2874e-28	Up	60S ribosomal protein L3, partial [Glycine soja]
Glyma.09G150400.Wm82.a4.v1	211.38	4312.44	4.3502	3.4487e-28	Up	lectin CPL [Glycine max]|KRH38673.1 hypothetical protein GLYMA_09G150400 [Glycine max]
Glyma.15G079100.Wm82.a4.v1	568.99	3940.36	2.7919	4.7075e-28	Up	hypothetical protein GLYMA_15G079100 [Glycine max]
Glyma.13G327700.Wm82.a4.v1	54.45	839.56	3.9456	6.0453e-28	Up	hypothetical protein LR48_Vigan05g181100 [Vigna angularis]
Glyma.04G081100.Wm82.a4.v1	249.33	836.21	1.746	9.379e-28	Up	TOM1-like protein 9 isoform X3 [Glycine soja]|RZC15625.1 TOM1-like protein 9 isoform B [Glycine soja]
Glyma.15G208600.Wm82.a4.v1	123.54	1154.56	3.2238	1.9346e-27	Up	putative auxin efflux carrier component 1b isoform C [Glycine soja]
Glyma.06G289000.Wm82.a4.v1	287.1	861.79	1.5862	2.8002e-27	Up	dnaJ protein homolog 1 [Glycine max]|XP_028238085.1 dnaJ protein homolog 1-like [Glycine soja]|KHN01097.1 DnaJ like subfamily B member 4 [Glycine soja]|KRH55895.1 hypothetical protein GLYMA_06G289000 [Glycine max]|RZC09612.1 DnaJ-like subfamily B member 4 isoform A [Glycine soja]
Glyma.10G066700.Wm82.a4.v1	299.56	2103.07	2.8114	9.9927e-27	Up	uncharacterized protein LOC100795446 [Glycine max]|ACU23111.1 unknown [Glycine max]
Glyma.19G042900.Wm82.a4.v1	59.92	390.57	2.7045	1.089e-26	Up	Proline dehydrogenase 2, mitochondrial [Glycine soja]
Glyma.07G011900.Wm82.a4.v1	276.48	1578.3	2.5133	1.1371e-26	Up	Unknown function
Glyma.01G046700.Wm82.a4.v1	632.35	2908.24	2.2013	1.739e-26	Up	probable methyltransferase PMT2 [Glycine max]|XP_014628865.1 probable methyltransferase PMT2 [Glycine max]|KRH74852.1 hypothetical protein GLYMA_01G046700 [Glycine max]|KRH74853.1 hypothetical protein GLYMA_01G046700 [Glycine max]
Glyma.13G194800.Wm82.a4.v1	163.81	815.1	2.3151	1.8411e-26	Up	TMV resistance protein N [Glycine max]|KRH20692.1 hypothetical protein GLYMA_13G194800 [Glycine max]
Glyma.12G231800.Wm82.a4.v1	17.77	324.85	4.1909	3.0847e-26	Up	putative LRR receptor-like serine/threonine-protein kinase isoform B [Glycine soja]
Glyma.02G049700.Wm82.a4.v1	425.75	2000.86	2.2326	3.3174e-26	Up	zinc finger CCCH domain-containing protein 6 [Glycine max]|XP_025980542.1 zinc finger CCCH domain-containing protein 6 [Glycine max]|KRH69802.1 hypothetical protein GLYMA_02G049700 [Glycine max]
Glyma.07G197100.Wm82.a4.v1	793.87	5809.31	2.8714	3.678e-26	Up	uncharacterized protein LOC100783925 [Glycine max]|XP_028241049.1 uncharacterized protein LOC114419548 [Glycine soja]|KHN07254.1 hypothetical protein glysoja_027344 [Glycine soja]|KRH50053.1 hypothetical protein GLYMA_07G197100 [Glycine max]|RZC03735.1 hypothetical protein D0Y65_018402 [Glycine soja]
Glyma.10G121536.Wm82.a4.v1	512.56	1906.58	1.8953	3.7549e-26	Up	Histone-lysine N-methyltransferase, H3 lysine-9 specific SUVH4 [Glycine soja]
Glyma.09G210900.Wm82.a4.v1	69.19	1330.11	4.2641	5.7308e-26	Up	phosphoribulokinase, chloroplastic [Glycine max]|KRH39632.1 hypothetical protein GLYMA_09G210900 [Glycine max]
Glyma.02G206300.Wm82.a4.v1	197.92	695.61	1.813	5.8262e-26	Up	putative leucine-rich repeat receptor-like serine/threonine-protein kinase At2g24130 isoform X3 [Glycine max]
Glyma.13G185000.Wm82.a4.v1	425.59	1912.43	2.1678	6.5827e-26	Up	hypothetical protein D0Y65_031107 [Glycine soja]
Glyma.19G011400.Wm82.a4.v1	4.52	119.81	4.7238	1.7039e-25	Up	low molecular weight heat shock protein Hsp22.3 precursor [Glycine max]|AAB03097.1 Hsp22.3 [Glycine max]|KRG93360.1 hypothetical protein GLYMA_19G011400 [Glycine max]
Glyma.13G097900.Wm82.a4.v1	421.68	2883.47	2.7735	1.8943e-25	Up	hypothetical protein GLYMA_13G097900 [Glycine max]
Glyma.11G078000.Wm82.a4.v1	9	202.49	4.4858	2.7577e-25	Up	MLO-like protein 4 [Glycine max]|XP_028188185.1 MLO-like protein 4 [Glycine soja]|KHN41890.1 MLO-like protein 4 [Glycine soja]|KRH28808.1 hypothetical protein GLYMA_11G078000 [Glycine max]
Glyma.08G056600.Wm82.a4.v1	3.62	128.33	5.1449	2.9644e-25	Up	uncharacterized protein LOC114423084 [Glycine soja]|RZB95448.1 Caffeoylshikimate esterase [Glycine soja]
Glyma.01G225100.Wm82.a4.v1	95.74	2078.48	4.4399	4.5929e-25	Up	probable protein phosphatase 2C 8 isoform X2 [Glycine max]|XP_028248119.1 probable protein phosphatase 2C 8 isoform X2 [Glycine soja]|RZC31331.1 putative protein phosphatase 2C 8 isoform B [Glycine soja]
Glyma.17G147500.Wm82.a4.v1	10497.9	56889.3	2.4381	6.1175e-25	Up	hypothetical protein GLYMA_05G065700 [Glycine max]
Glyma.09G163000.Wm82.a4.v1	0.9	454.42	8.9692	6.2754e-25	Up	kunitz family trypsin and protease inhibitor protein precursor [Glycine max]|ACU16955.1 unknown [Glycine max]|KRH38860.1 hypothetical protein GLYMA_09G163000 [Glycine max]
Glyma.04G020100.Wm82.a4.v1	1986.8	4596.13	1.21	7.116e-25	Up	serine/threonine-protein kinase STY46-like isoform X1 [Glycine soja]|RZC14605.1 Serine/threonine-protein kinase STY46 isoform B [Glycine soja]
Glyma.11G215700.Wm82.a4.v1	76.8	545.2	2.8282	7.2826e-25	Up	Unknown function
Glyma.11G236700.Wm82.a4.v1	348.08	1285.15	1.8849	8.6337e-25	Up	hypothetical protein glysoja_031919 [Glycine soja]|KRH31247.1 hypothetical protein GLYMA_11G236700 [Glycine max]|RZB73101.1 hypothetical protein D0Y65_037035 [Glycine soja]
Glyma.12G109600.Wm82.a4.v1	287.84	1538.89	2.4188	1.1721e-24	Up	uncharacterized protein LOC100799384 isoform X2 [Glycine max]|KRH25527.1 hypothetical protein GLYMA_12G109600 [Glycine max]
Glyma.18G103700.Wm82.a4.v1	606.7	3140.8	2.372	1.4507e-24	Up	Cysteine proteinase inhibitor isoform A [Glycine soja]
Glyma.05G123900.Wm82.a4.v1	1.81	358.17	7.6265	1.6414e-24	Up	polygalacturonase inhibitor 2 [Glycine max]|XP_028230974.1 polygalacturonase inhibitor 2-like [Glycine soja]|CAI99393.1 polygalacturonase inhibiting protein precursor [Glycine max]|KRH58376.1 hypothetical protein GLYMA_05G123900 [Glycine max]
Glyma.02G150700.Wm82.a4.v1	307.49	1061.82	1.7883	1.9209e-24	Up	Receptor-like cytosolic serine/threonine-protein kinase RBK2 [Glycine soja]
Glyma.18G187300.Wm82.a4.v1	919.24	5974.28	2.7003	2.4533e-24	Up	uncharacterized protein LOC100306421 [Glycine max]|KRH00037.1 hypothetical protein GLYMA_18G187300 [Glycine max]
Glyma.02G137200.Wm82.a4.v1	549.84	1547.85	1.4933	2.8122e-24	Up	hypothetical protein GLYMA_02G137200 [Glycine max]
Glyma.06G082800.Wm82.a4.v1	296.4	1083.11	1.8696	3.0998e-24	Up	TOM1-like protein 2 [Glycine soja]
Glyma.15G053000.Wm82.a4.v1	454.55	1970.88	2.1163	3.5433e-24	Up	protein LNK1 [Glycine max]|XP_006597346.1 protein LNK1 [Glycine max]|XP_014623511.1 protein LNK1 [Glycine max]|XP_028203536.1 protein LNK1-like [Glycine soja]|XP_028203537.1 protein LNK1-like [Glycine soja]|XP_028203538.1 protein LNK1-like [Glycine soja]|KHN33520.1 hypothetical protein glysoja_005562 [Glycine soja]|KRH10523.1 hypothetical protein GLYMA_15G053000 [Glycine max]|KRH10524.1 hypotheti…
Glyma.04G171800.Wm82.a4.v1	10.28	162.07	3.9794	4.7536e-24	Up	organic cation/carnitine transporter 3-like [Glycine soja]|RZC16958.1 Organic cation/carnitine transporter 3 [Glycine soja]
Glyma.19G071300.Wm82.a4.v1	174.57	808.52	2.2116	6.2737e-24	Up	30S ribosomal protein S21, chloroplastic [Glycine soja]
Glyma.15G110600.Wm82.a4.v1	109.82	559.19	2.3486	8.1029e-24	Up	stigma-specific STIG1-like protein precursor [Glycine max]|XP_028202188.1 stigma-specific STIG1-like protein 1 [Glycine soja]|ACU15667.1 unknown [Glycine max]|KRH11475.1 hypothetical protein GLYMA_15G110600 [Glycine max]|RZB64080.1 Stigma-specific STIG1-like protein 1 [Glycine soja]
Glyma.13G264200.Wm82.a4.v1	167.7	816.09	2.2826	8.4888e-24	Up	protein NEOXANTHIN-DEFICIENT 1 [Glycine max]|KRH21862.1 hypothetical protein GLYMA_13G264200 [Glycine max]
Glyma.07G121900.Wm82.a4.v1	1094.63	2889.96	1.4005	1.0011e-23	Up	putative ABC transporter C family member 15 [Glycine max]|XP_014633439.1 putative ABC transporter C family member 15 [Glycine max]|XP_014633440.1 putative ABC transporter C family member 15 [Glycine max]|XP_028240160.1 putative ABC transporter C family member 15 [Glycine soja]|XP_028240161.1 putative ABC transporter C family member 15 [Glycine soja]|XP_028240162.1 putative ABC transporter C famil…
Glyma.14G002000.Wm82.a4.v1	232.33	1169.02	2.331	1.0416e-23	Up	protein DETOXIFICATION 45, chloroplastic isoform X1 [Glycine max]|XP_028198366.1 protein DETOXIFICATION 45, chloroplastic-like isoform X1 [Glycine soja]|KRH14024.1 hypothetical protein GLYMA_14G002000 [Glycine max]|RZB66732.1 Protein DETOXIFICATION 45, chloroplastic isoform A [Glycine soja]
Glyma.18G011600.Wm82.a4.v1	850.43	9068.98	3.4146	1.1061e-23	Up	uncharacterized protein LOC100817128 [Glycine max]|XP_028214325.1 very-long-chain 3-oxoacyl-CoA reductase 1-like [Glycine soja]|ACU24083.1 unknown [Glycine max]|KHN24112.1 Estradiol 17-beta-dehydrogenase 12 [Glycine soja]|KRG97500.1 hypothetical protein GLYMA_18G011600 [Glycine max]|RZB50121.1 Very-long-chain 3-oxoacyl-CoA reductase 1 [Glycine soja]
Glyma.07G200700.Wm82.a4.v1	1.19	266.39	7.7844	1.1691e-23	Up	17.5 kDa class I heat shock protein [Glycine max]|XP_028241093.1 17.5 kDa class I heat shock protein-like [Glycine soja]|KHN15485.1 17.5 kDa class I heat shock protein [Glycine soja]|KRH50109.1 hypothetical protein GLYMA_07G200700 [Glycine max]|RZC03794.1 17.5 kDa class I heat shock protein [Glycine soja]
Glyma.01G176200.Wm82.a4.v1	61.26	334.83	2.45	1.1995e-23	Up	uncharacterized protein LOC114420679 [Glycine soja]|KHN36131.1 hypothetical protein glysoja_003254 [Glycine soja]|RZC30480.1 hypothetical protein D0Y65_001855 [Glycine soja]
Glyma.08G192000.Wm82.a4.v1	288.86	1070.82	1.8902	3.9545e-23	Up	beta-fructofuranosidase, cell wall isozyme [Glycine max]|KRH44130.1 hypothetical protein GLYMA_08G192000 [Glycine max]
Glyma.14G134900.Wm82.a4.v1	2.12	128.95	5.9281	5.4329e-23	Up	hypothetical protein glysoja_041917 [Glycine soja]|RZB41216.1 hypothetical protein D0Y65_055402 [Glycine soja]
Glyma.07G034400.Wm82.a4.v1	395.76	1041.58	1.3965	6.587e-23	Up	F-box/kelch-repeat protein At1g80440 [Glycine max]|XP_028239123.1 F-box/kelch-repeat protein At1g80440-like [Glycine soja]|KRH47516.1 hypothetical protein GLYMA_07G034400 [Glycine max]|RZC01172.1 F-box/kelch-repeat protein [Glycine soja]
Glyma.01G141900.Wm82.a4.v1	5.13	142.87	4.799	8.8342e-23	Up	copia-type polyprotein [Glycine max]|ACN78980.1 copia-type polyprotein [Glycine max]
Glyma.16G010200.Wm82.a4.v1	105.04	971.02	3.208	8.8531e-23	Up	Protein FLUORESCENT IN BLUE LIGHT, chloroplastic isoform B [Glycine soja]
Glyma.17G251100.Wm82.a4.v1	1049.45	4078.59	1.9585	8.8813e-23	Up	Sugar transporter ERD6-like 6 isoform B [Glycine soja]
Glyma.09G083300.Wm82.a4.v1	247.64	819.81	1.7271	9.2455e-23	Up	lysine-specific demethylase JMJ18 isoform X2 [Glycine max]|XP_028181177.1 lysine-specific demethylase JMJ18-like isoform X2 [Glycine soja]|KRH37703.1 hypothetical protein GLYMA_09G083300 [Glycine max]
Glyma.10G070300.Wm82.a4.v1	2.7	176.72	6.0244	1.8887e-22	Up	glycinol 4-dimethylallyltransferase-like [Glycine max]|XP_028182273.1 glycinol 4-dimethylallyltransferase-like [Glycine soja]|KRH32719.1 hypothetical protein GLYMA_10G070300 [Glycine max]|RZB86096.1 Glycinol 4-dimethylallyltransferase [Glycine soja]
Glyma.09G069500.Wm82.a4.v1	1283.88	4630.63	1.8508	2.0564e-22	Up	hypothetical protein D0Y65_023411 [Glycine soja]
Glyma.19G091200.Wm82.a4.v1	337.48	1293.51	1.9386	2.0966e-22	Up	Hypothetical protein glysoja_039368 [Glycine soja]
Glyma.03G086200.Wm82.a4.v1	297.97	1016.82	1.7705	2.2103e-22	Up	Peptidyl-prolyl cis-trans isomerase FKBP62 isoform B [Glycine soja]
Glyma.19G164400.Wm82.a4.v1	178.42	991.04	2.4733	3.1362e-22	Up	Actin-depolymerizing factor isoform A [Glycine soja]
Glyma.07G074100.Wm82.a4.v1	197.02	1285.98	2.7068	3.2919e-22	Up	short-chain dehydrogenase/reductase domain-containing protein [Glycine max]|XP_028239631.1 (+)-neomenthol dehydrogenase-like [Glycine soja]|KHN04646.1 (+)-neomenthol dehydrogenase [Glycine soja]|KRH48198.1 hypothetical protein GLYMA_07G074100 [Glycine max]|RZC01875.1 (+)-neomenthol dehydrogenase [Glycine soja]
Glyma.08G244800.Wm82.a4.v1	211.64	919.42	2.119	3.3237e-22	Up	UDP-glycosyltransferase 83A1 [Glycine soja]
Glyma.18G033100.Wm82.a4.v1	1.52	257.56	7.4108	4.0279e-22	Up	uncharacterized protein LOC100783288 [Glycine max]|KRG97815.1 hypothetical protein GLYMA_18G033100 [Glycine max]
Glyma.17G098100.Wm82.a4.v1	164	450.16	1.4572	4.3231e-22	Up	hypothetical protein D0Y65_045384 [Glycine soja]
Glyma.14G156200.Wm82.a4.v1	193.11	870.68	2.173	5.2508e-22	Up	ADP-ribosylation factor GTPase-activating protein AGD4 [Glycine soja]
Glyma.07G208750.Wm82.a4.v1	1827.24	6154.91	1.7521	1.0503e-21	Up	pentatricopeptide repeat-containing protein At2g13600 [Glycine max]|XP_028241192.1 pentatricopeptide repeat-containing protein At2g13600-like [Glycine soja]|KHN31042.1 Pentatricopeptide repeat-containing protein [Glycine soja]|KRH50225.1 hypothetical protein GLYMA_07G208800 [Glycine max]|RZC03916.1 Pentatricopeptide repeat-containing protein [Glycine soja]
Glyma.16G038100.Wm82.a4.v1	115.88	1946.63	4.0698	1.1474e-21	Up	hypothetical protein glysoja_015001 [Glycine soja]|KRH06664.1 hypothetical protein GLYMA_16G038100 [Glycine max]|RZB59462.1 hypothetical protein D0Y65_042623 [Glycine soja]
Glyma.04G040000.Wm82.a4.v1	364.9	1208.09	1.7271	1.4621e-21	Up	uncharacterized acetyltransferase At3g50280-like [Glycine soja]|RZC14923.1 putative acetyltransferase [Glycine soja]
Glyma.09G029900.Wm82.a4.v1	3.62	170.63	5.5564	1.5862e-21	Up	acetate/butyrate--CoA ligase AAE7, peroxisomal [Glycine max]|KRH36886.1 hypothetical protein GLYMA_09G029900 [Glycine max]
Glyma.04G026700.Wm82.a4.v1	9.66	114.35	3.565	1.8045e-21	Up	probable LRR receptor-like serine/threonine-protein kinase At4g36180 [Glycine soja]|RZC14706.1 putative LRR receptor-like serine/threonine-protein kinase [Glycine soja]
Glyma.19G082300.Wm82.a4.v1	2152.7	6361.6	1.5633	2.2029e-21	Up	glucose-6-phosphate dehydrogenase [Glycine max]|NP_001346940.1 glucose-6-phosphate dehydrogenase [Glycine max]|XP_014626854.1 glucose-6-phosphate dehydrogenase isoform X1 [Glycine max]|XP_028218582.1 glucose-6-phosphate 1-dehydrogenase, cytoplasmic isoform-like [Glycine soja]|XP_028218583.1 glucose-6-phosphate 1-dehydrogenase, cytoplasmic isoform-like [Glycine soja]|XP_028218584.1 glucose-6-phosp…
Glyma.05G106700.Wm82.a4.v1	517.5	1296.83	1.3257	2.7087e-21	Up	hypothetical protein D0Y65_011917 [Glycine soja]
Glyma.10G284500.Wm82.a4.v1	590.83	2285.44	1.9517	4.0932e-21	Up	lysine-specific demethylase JMJ25 isoform X2 [Glycine max]
Glyma.16G178800.Wm82.a4.v1	197.14	895.2	2.1827	4.6791e-21	Up	heat shock protein 83 [Glycine max]|KRH08857.1 hypothetical protein GLYMA_16G178800 [Glycine max]|KRH08858.1 hypothetical protein GLYMA_16G178800 [Glycine max]
Glyma.08G165400.Wm82.a4.v1	1348.99	6126.79	2.1832	5.9716e-21	Up	hypothetical protein Ahy_B08g090732 isoform A [Arachis hypogaea]|RYQ95444.1 hypothetical protein Ahy_B08g090732 isoform B [Arachis hypogaea]
Glyma.16G116300.Wm82.a4.v1	1028.5	2283	1.1503	6.1397e-21	Up	HMG1/2-like protein isoform B [Glycine soja]
Glyma.11G140800.Wm82.a4.v1	379.13	1812.54	2.2571	6.4682e-21	Up	osmotin-like protein [Glycine max]|KRH29814.1 hypothetical protein GLYMA_11G140800 [Glycine max]
Glyma.20G210100.Wm82.a4.v1	951.49	3623.24	1.929	6.6987e-21	Up	basic 7S globulin [Glycine max]|XP_028222899.1 gamma conglutin 1-like [Glycine soja]|KHN05060.1 Basic 7S globulin [Glycine soja]|KRG92423.1 hypothetical protein GLYMA_20G210100 [Glycine max]|RZB45038.1 Basic 7S globulin [Glycine soja]
Glyma.08G239900.Wm82.a4.v1	1230.58	3482.43	1.5006	6.8727e-21	Up	patellin-3 isoform X2 [Glycine max]
Glyma.13G179200.Wm82.a4.v1	263.69	2339.56	3.1495	6.935e-21	Up	uncharacterized protein LOC100779411 [Glycine max]|XP_028188207.1 uncharacterized protein LOC114374736 [Glycine soja]|KHN10001.1 hypothetical protein glysoja_026901 [Glycine soja]|KRH20449.1 hypothetical protein GLYMA_13G179200 [Glycine max]|RZB81591.1 hypothetical protein D0Y65_031044 [Glycine soja]
Glyma.11G075500.Wm82.a4.v1	1058.08	5092.94	2.2671	7.0035e-21	Up	histone H1 [Glycine max]|XP_028191082.1 histone H1-like [Glycine soja]|KRH28779.1 hypothetical protein GLYMA_11G075500 [Glycine max]|RZB78811.1 Histone H1 [Glycine soja]
Glyma.03G012900.Wm82.a4.v1	266.96	965.67	1.855	7.4602e-21	Up	O-glucosyltransferase rumi homolog isoform X2 [Glycine max]|XP_028224055.1 O-glucosyltransferase rumi homolog isoform X2 [Glycine soja]|KRH65093.1 hypothetical protein GLYMA_03G012900 [Glycine max]|RZC18649.1 O-glucosyltransferase rumi-like isoform B [Glycine soja]
Glyma.10G201100.Wm82.a4.v1	2389.99	26046.7	3.446	7.9299e-21	Up	Pyruvate kinase 1, cytosolic isoform B [Glycine soja]
Glyma.02G158200.Wm82.a4.v1	3780.05	11558.9	1.6125	1.2818e-20	Up	PREDICTED: LOW QUALITY PROTEIN: uncharacterized protein LOC104877707 [Vitis vinifera]
Glyma.10G070200.Wm82.a4.v1	2617.04	8015.02	1.6148	1.6309e-20	Up	glycinol 4-dimethylallyltransferase-like [Glycine soja]|RZB86095.1 Glycinol 4-dimethylallyltransferase [Glycine soja]
Glyma.06G013300.Wm82.a4.v1	548.99	1758.8	1.68	2.1584e-20	Up	uncharacterized protein LOC100787789 precursor [Glycine max]|XP_028234575.1 organ-specific protein S2-like [Glycine soja]|ACU19050.1 unknown [Glycine max]|KHN20075.1 hypothetical protein glysoja_014653 [Glycine soja]|KRH51541.1 hypothetical protein GLYMA_06G013300 [Glycine max]|RZC05248.1 hypothetical protein D0Y65_013425 [Glycine soja]
Glyma.10G007300.Wm82.a4.v1	209.27	615.85	1.5576	2.1885e-20	Up	hypothetical protein Ahy_B09g098080 [Arachis hypogaea]
Glyma.11G035200.Wm82.a4.v1	2790.15	6427.8	1.204	2.187e-20	Up	hypothetical protein TanjilG_21075 [Lupinus angustifolius]
Glyma.01G015000.Wm82.a4.v1	2404.42	5034.99	1.0663	2.2816e-20	Up	inactive poly [ADP-ribose] polymerase RCD1 isoform X1 [Glycine max]|XP_014622011.1 inactive poly [ADP-ribose] polymerase RCD1 isoform X1 [Glycine max]|XP_014622025.1 inactive poly [ADP-ribose] polymerase RCD1 isoform X1 [Glycine max]|ACJ61470.1 radical-induced cell death protein [Glycine max]|KRH74370.1 hypothetical protein GLYMA_01G015000 [Glycine max]
Glyma.15G194900.Wm82.a4.v1	1212.75	4130.08	1.7679	2.4318e-20	Up	hypothetical protein GLYMA_15G194900 [Glycine max]
Glyma.01G036000.Wm82.a4.v1	49.35	697.34	3.8207	3.1057e-20	Up	UDP-glycosyltransferase 74B1 [Glycine max]|XP_028230018.1 UDP-glycosyltransferase 74B1-like [Glycine soja]|KRH74679.1 hypothetical protein GLYMA_01G036000 [Glycine max]|RZC28313.1 UDP-glycosyltransferase 74B1 [Glycine soja]
Glyma.02G049800.Wm82.a4.v1	2315.12	5665.81	1.2913	3.1399e-20	Up	nucleolin [Glycine max]|KRH69803.1 hypothetical protein GLYMA_02G049800 [Glycine max]
Glyma.02G016600.Wm82.a4.v1	80.37	443.46	2.4639	4.2009e-20	Up	probable pectinesterase/pectinesterase inhibitor 41 [Glycine max]|XP_028193190.1 probable pectinesterase/pectinesterase inhibitor 41 [Glycine soja]|KRH69275.1 hypothetical protein GLYMA_02G016600 [Glycine max]|RZC22964.1 putative pectinesterase/pectinesterase inhibitor 41 [Glycine soja]
Glyma.20G225900.Wm82.a4.v1	1303.97	3461.2	1.4085	4.8483e-20	Up	uncharacterized protein LOC100810590 [Glycine max]|ACU21460.1 unknown [Glycine max]|KRG92693.1 hypothetical protein GLYMA_20G225900 [Glycine max]
Glyma.05G064700.Wm82.a4.v1	1026	2288.67	1.1576	4.9105e-20	Up	Bax inhibitor 1 isoform B [Glycine soja]
Glyma.09G281700.Wm82.a4.v1	1479.9	3404.09	1.2019	5.4689e-20	Up	Transposon TX1 149 kDa protein [Glycine soja]
Glyma.16G200600.Wm82.a4.v1	268.65	2449.01	3.1882	6.0217e-20	Up	probable fructokinase-7 isoform X1 [Glycine max]|XP_028205469.1 probable fructokinase-7 isoform X1 [Glycine soja]|KRH09170.1 hypothetical protein GLYMA_16G200600 [Glycine max]|RZB61851.1 putative fructokinase-7 isoform B [Glycine soja]
Glyma.07G185000.Wm82.a4.v1	1140.06	5860.34	2.3618	6.6475e-20	Up	probable protein S-acyltransferase 23 isoform X1 [Glycine max]|XP_014633590.1 probable protein S-acyltransferase 23 isoform X1 [Glycine max]|XP_025985085.1 probable protein S-acyltransferase 23 isoform X1 [Glycine max]|XP_028240900.1 probable protein S-acyltransferase 23 isoform X1 [Glycine soja]|XP_028240901.1 probable protein S-acyltransferase 23 isoform X1 [Glycine soja]|XP_028240903.1 probabl…
Glyma.13G266300.Wm82.a4.v1	1487.2	2994.21	1.0096	7.4993e-20	Up	putative LRR receptor-like serine/threonine-protein kinase isoform B [Glycine soja]
Glyma.08G261200.Wm82.a4.v1	51.85	354.44	2.7725	8.2716e-20	Up	hypothetical protein GLYMA_08G261200 [Glycine max]|RZB98895.1 Homocysteine S-methyltransferase 1 isoform B [Glycine soja]
Glyma.10G109500.Wm82.a4.v1	418.49	1737.02	2.0535	1.3826e-19	Up	hypothetical protein TSUD_366000 [Trifolium subterraneum]
Glyma.13G181000.Wm82.a4.v1	2033.36	9593.5	2.2382	2.0865e-19	Up	reverse transcriptase family member [Glycine max]
Glyma.18G068800.Wm82.a4.v1	215.27	883.98	2.0375	2.1771e-19	Up	neutral ceramidase 1 [Glycine max]|XP_006602107.1 neutral ceramidase 1 [Glycine max]|KRG98364.1 hypothetical protein GLYMA_18G068800 [Glycine max]|KRG98365.1 hypothetical protein GLYMA_18G068800 [Glycine max]
Glyma.15G223900.Wm82.a4.v1	26.87	304.37	3.5017	2.4341e-19	Up	Putative 12-oxophytodienoate reductase 11 [Glycine soja]
Glyma.13G246800.Wm82.a4.v1	411.78	1325.6	1.687	2.5452e-19	Up	hypothetical protein GLYMA_13G246800 [Glycine max]
Glyma.12G097200.Wm82.a4.v1	56.13	314.21	2.484	3.0967e-19	Up	mitogen-activated protein kinase kinase kinase 18 [Glycine max]|KRH25356.1 hypothetical protein GLYMA_12G097200 [Glycine max]
Glyma.15G098100.Wm82.a4.v1	894.73	2748.53	1.6192	4.6405e-19	Up	Inactive beta-amylase 9 isoform B [Glycine soja]
Glyma.13G252400.Wm82.a4.v1	799.59	4783.47	2.5807	5.0807e-19	Up	PR1a precursor [Glycine max]|XP_003543107.1 pathogenesis-related protein 1 [Glycine max]|XP_003543109.1 pathogenesis-related protein 1 [Glycine max]|XP_003543111.1 pathogenesis-related protein 1 [Glycine max]|XP_014621805.1 pathogenesis-related protein 1 [Glycine max]|XP_028188193.1 pathogenesis-related protein 1-like [Glycine soja]|XP_028188194.1 pathogenesis-related protein 1-like [Glycine soja…
Glyma.12G235000.Wm82.a4.v1	1476.83	3210.72	1.1203	5.3423e-19	Up	nuclear pore complex protein NUP98A [Glycine max]|KRH27436.1 hypothetical protein GLYMA_12G235000 [Glycine max]
Glyma.15G040200.Wm82.a4.v1	595.25	1379.35	1.2126	5.7645e-19	Up	Histone H2A isoform B [Glycine soja]
Glyma.13G176000.Wm82.a4.v1	1.22	157.16	7.0205	6.1151e-19	Up	17.6 kDa class I heat shock protein [Glycine max]|KRH20400.1 hypothetical protein GLYMA_13G176000 [Glycine max]
Glyma.01G212100.Wm82.a4.v1	287.38	1227.76	2.0949	6.8192e-19	Up	uncharacterized protein LOC100778228 [Glycine max]|KRH77415.1 hypothetical protein GLYMA_01G212100 [Glycine max]
Glyma.10G255800.Wm82.a4.v1	75.89	364.29	2.2637	8.6843e-19	Up	Phytosulfokines 3, partial [Mucuna pruriens]
Glyma.05G099000.Wm82.a4.v1	182.14	542.83	1.5754	1.1962e-18	Up	hypothetical protein GLYMA_17G166700 [Glycine max]
Glyma.03G070400.Wm82.a4.v1	498.67	1410.84	1.5003	1.3725e-18	Up	Hsp70-binding protein 1 isoform B [Glycine soja]|RZC19475.1 Hsp70-binding protein 1 isoform C [Glycine soja]
Glyma.01G219400.Wm82.a4.v1	23.26	127.62	2.4544	1.395e-18	Up	putative phospholipid hydroperoxide glutathione peroxidase [Glycine soja]
Glyma.10G013700.Wm82.a4.v1	192.87	1199.06	2.636	1.4063e-18	Up	uncharacterized protein LOC100306535 [Glycine max]|XP_028182526.1 universal stress protein PHOS32 [Glycine soja]|ACU14748.1 unknown [Glycine max]|KRH31806.1 hypothetical protein GLYMA_10G013700 [Glycine max]|RZB85167.1 Universal stress protein A-like protein isoform A [Glycine soja]
Glyma.04G183100.Wm82.a4.v1	191.19	2201.69	3.5253	1.5511e-18	Up	putative inactive poly [ADP-ribose] polymerase SRO5 isoform B [Glycine soja]
Glyma.13G327900.Wm82.a4.v1	156.73	2285.65	3.8659	1.5456e-18	Up	hypothetical protein GLYMA_13G327900 [Glycine max]
Glyma.06G046400.Wm82.a4.v1	234.5	579.81	1.3065	1.5991e-18	Up	Interferon-related developmental regulator 1 isoform D [Glycine soja]
Glyma.08G211000.Wm82.a4.v1	287.58	1704.5	2.5675	1.655e-18	Up	hypothetical protein glysoja_029191 [Glycine soja]|KRH44434.1 hypothetical protein GLYMA_08G211000 [Glycine max]|RZB98027.1 hypothetical protein D0Y65_021185 [Glycine soja]
Glyma.03G029100.Wm82.a4.v1	5.11	87.39	4.0899	1.7223e-18	Up	pectinesterase 2 [Glycine max]|KRH65351.1 hypothetical protein GLYMA_03G029100 [Glycine max]
Glyma.07G265000.Wm82.a4.v1	14.84	141.99	3.2593	1.7473e-18	Up	uncharacterized protein LOC100800496 [Glycine max]|XP_028241901.1 uncharacterized protein LOC114420213 [Glycine soja]|KHN28765.1 hypothetical protein glysoja_045822 [Glycine soja]|KRH51155.1 hypothetical protein GLYMA_07G265000 [Glycine max]|RZC04799.1 hypothetical protein D0Y65_019078 [Glycine soja]
Glyma.14G206200.Wm82.a4.v1	2155.56	9105.54	2.0787	1.8539e-18	Up	probable LRR receptor-like serine/threonine-protein kinase At1g06840-like [Glycine max]|ACJ37407.1 leucine-rich repeat transmembrane protein kinase [Glycine max]|KRH17212.1 hypothetical protein GLYMA_14G206200 [Glycine max]
Glyma.18G032300.Wm82.a4.v1	0.89	238.67	8.0416	1.9619e-18	Up	uncharacterized protein LOC100803066 [Glycine max]|KRG97807.1 hypothetical protein GLYMA_18G032300 [Glycine max]
Glyma.10G025600.Wm82.a4.v1	41.75	165.93	1.9915	2.0171e-18	Up	hypothetical protein GLYMA_10G025600 [Glycine max]
Glyma.11G121800.Wm82.a4.v1	6457.59	28638.5	2.1489	2.3057e-18	Up	Non-symbiotic hemoglobin 1 [Glycine soja]
Glyma.18G277100.Wm82.a4.v1	62.71	325.86	2.3789	2.7459e-18	Up	bZIP transcription factor bZIP73A [Glycine max]|XP_028213242.1 basic leucine zipper 43-like [Glycine soja]|KHN13783.1 Ocs element-binding factor 1 [Glycine soja]|KRH01443.1 hypothetical protein GLYMA_18G277100 [Glycine max]|RZB54002.1 Basic leucine zipper 43 [Glycine soja]
Glyma.19G033500.Wm82.a4.v1	285.04	1017.73	1.8357	2.8294e-18	Up	Protein COBRA isoform B [Glycine soja]
Glyma.03G187000.Wm82.a4.v1	40.14	365.95	3.1886	3.0603e-18	Up	UDP-glycosyltransferase 73C1 [Glycine max]|XP_028225909.1 UDP-glycosyltransferase 73C1-like [Glycine soja]|KHN18696.1 UDP-glycosyltransferase 73C1 [Glycine soja]|KRH67781.1 hypothetical protein GLYMA_03G187000 [Glycine max]|RZC21384.1 UDP-glycosyltransferase 73C1 [Glycine soja]
Glyma.05G137800.Wm82.a4.v1	15.12	151.44	3.3252	3.5263e-18	Up	protein SRG1 [Glycine max]|KRH58593.1 hypothetical protein GLYMA_05G137800 [Glycine max]
Glyma.12G209600.Wm82.a4.v1	1209.26	6129.1	2.3415	4.5567e-18	Up	protein trichome birefringence-like 39 [Glycine max]|XP_028195421.1 protein trichome birefringence-like 39 [Glycine soja]|KHN27931.1 hypothetical protein glysoja_007663 [Glycine soja]|KRH27026.1 hypothetical protein GLYMA_12G209600 [Glycine max]|RZB76909.1 Protein trichome birefringence-like 39 [Glycine soja]
Glyma.07G060400.Wm82.a4.v1	886.76	1816.21	1.0342	4.6281e-18	Up	transcriptional activator TAF-1 isoform X2 [Glycine max]|XP_028239451.1 transcriptional activator TAF-1-like isoform X2 [Glycine soja]|KRH47981.1 hypothetical protein GLYMA_07G060400 [Glycine max]
Glyma.06G031100.Wm82.a4.v1	700.38	5946.49	3.0858	4.9932e-18	Up	uncharacterized protein LOC100306259 [Glycine max]|XP_028234790.1 uncharacterized protein LOC114414649 [Glycine soja]|ACU14361.1 unknown [Glycine max]|KHN22245.1 hypothetical protein glysoja_022001 [Glycine soja]|KRH51839.1 hypothetical protein GLYMA_06G031100 [Glycine max]|RZC05542.1 hypothetical protein D0Y65_013597 [Glycine soja]
Glyma.09G162500.Wm82.a4.v1	0.61	310.18	9.0023	5.0039e-18	Up	miraculin [Glycine max]|XP_028180212.1 miraculin-like [Glycine soja]|KRH38855.1 hypothetical protein GLYMA_09G162500 [Glycine max]|RZB92309.1 Miraculin [Glycine soja]
Glyma.01G103200.Wm82.a4.v1	687.31	1638.9	1.2535	5.6879e-18	Up	hsp70 nucleotide exchange factor fes1 [Glycine max]|XP_028235339.1 hsp70 nucleotide exchange factor fes1-like [Glycine soja]|KHN07650.1 Hsp70-binding protein 1 [Glycine soja]|KRH75713.1 hypothetical protein GLYMA_01G103200 [Glycine max]|RZC29334.1 Hsp70-binding protein 1 [Glycine soja]
Glyma.12G233000.Wm82.a4.v1	33.08	344.82	3.3804	6.1505e-18	Up	hypothetical protein GLYMA_12G233000 [Glycine max]
Glyma.06G020500.Wm82.a4.v1	178.98	820.07	2.1964	6.9155e-18	Up	phospholipase D delta [Glycine max]|KRH51648.1 hypothetical protein GLYMA_06G020500 [Glycine max]
Glyma.02G099500.Wm82.a4.v1	2119.68	4522.48	1.0933	8.498e-18	Up	AP2/ERF and B3 domain-containing transcription repressor TEM1 [Glycine max]|XP_028201716.1 AP2/ERF and B3 domain-containing transcription repressor TEM1-like [Glycine soja]|KRH70603.1 hypothetical protein GLYMA_02G099500 [Glycine max]|RZC24253.1 AP2/ERF and B3 domain-containing transcription repressor TEM1 [Glycine soja]
Glyma.05G230400.Wm82.a4.v1	677.23	2108.64	1.6388	8.9851e-18	Up	Unknown function
Glyma.04G062200.Wm82.a4.v1	144.67	735.75	2.3462	9.193e-18	Up	chaperone protein ClpB4, mitochondrial [Glycine max]|KRH61688.1 hypothetical protein GLYMA_04G062200 [Glycine max]
Glyma.07G045900.Wm82.a4.v1	1433.3	6403.77	2.1596	9.4175e-18	Up	hypothetical protein GLYMA_16G013900 [Glycine max]
Glyma.05G149700.Wm82.a4.v1	48.3	193.47	2.0004	9.5928e-18	Up	kinesin-like protein KIN-12A isoform X1 [Glycine max]|KRH58812.1 hypothetical protein GLYMA_05G149700 [Glycine max]
Glyma.13G151800.Wm82.a4.v1	85.73	836.31	3.2856	1.057e-17	Up	Fructose-bisphosphate aldolase 6, cytosolic isoform B [Glycine soja]
Glyma.09G150000.Wm82.a4.v1	363.68	913.48	1.3287	1.1462e-17	Up	transcription factor bHLH118 [Glycine max]|KRH38664.1 hypothetical protein GLYMA_09G150000 [Glycine max]|KRH38665.1 hypothetical protein GLYMA_09G150000 [Glycine max]
Glyma.07G043600.Wm82.a4.v1	2.43	84.51	5.1245	1.2055e-17	Up	HSP20-like chaperone protein [Glycine max]|XP_028239248.1 17.4 kDa class III heat shock protein-like [Glycine soja]|KHN01453.1 17.4 kDa class III heat shock protein [Glycine soja]|KRH47679.1 hypothetical protein GLYMA_07G043600 [Glycine max]|RZC01345.1 17.4 kDa class III heat shock protein isoform A [Glycine soja]|RZC01346.1 17.4 kDa class III heat shock protein isoform B [Glycine soja]
Glyma.18G290400.Wm82.a4.v1	26.42	390.65	3.8845	1.248e-17	Up	uncharacterized protein LOC100791068 [Glycine max]|XP_028212811.1 uncharacterized protein LOC114395275 [Glycine soja]|KHN13904.1 hypothetical protein glysoja_016188 [Glycine soja]|KRH01649.1 hypothetical protein GLYMA_18G290400 [Glycine max]|RZB54207.1 hypothetical protein D0Y65_049905 [Glycine soja]
Glyma.12G189600.Wm82.a4.v1	367.27	910.73	1.3102	1.2969e-17	Up	GTPase LSG1-2 [Glycine max]|XP_014620501.1 GTPase LSG1-2 [Glycine max]|XP_014620502.1 GTPase LSG1-2 [Glycine max]|XP_014620503.1 GTPase LSG1-2 [Glycine max]|XP_025980505.1 GTPase LSG1-2 [Glycine max]|XP_025980506.1 GTPase LSG1-2 [Glycine max]|KRH26701.1 hypothetical protein GLYMA_12G189600 [Glycine max]
Glyma.01G010700.Wm82.a4.v1	305.08	1504.75	2.3026	1.3041e-17	Up	disease resistance protein RPM1 [Glycine max]|KRH74294.1 hypothetical protein GLYMA_01G010700 [Glycine max]
Glyma.07G023500.Wm82.a4.v1	1151.18	3943.24	1.7764	1.4652e-17	Up	CBL-interacting serine/threonine-protein kinase 25 [Glycine max]|XP_028239001.1 CBL-interacting serine/threonine-protein kinase 25-like [Glycine soja]|KRH47346.1 hypothetical protein GLYMA_07G023500 [Glycine max]|RZC01008.1 CBL-interacting serine/threonine-protein kinase 25 [Glycine soja]
Glyma.05G045700.Wm82.a4.v1	1947.05	4013.27	1.0436	1.6076e-17	Up	Transcription factor GTE10 isoform C [Glycine soja]
Glyma.16G073400.Wm82.a4.v1	98.44	308.42	1.6488	2.0893e-17	Up	hypothetical protein D0Y65_042963 [Glycine soja]
Glyma.16G148600.Wm82.a4.v1	266.87	1327.74	2.3146	2.7965e-17	Up	nudix hydrolase 12, mitochondrial-like [Glycine soja]|RZB61125.1 Nudix hydrolase 12, mitochondrial [Glycine soja]
Glyma.04G167300.Wm82.a4.v1	949.32	3540.22	1.8989	2.9023e-17	Up	uncharacterized endoplasmic reticulum membrane protein C16E8.02-like [Glycine soja]|KRH63310.1 hypothetical protein GLYMA_04G167300 [Glycine max]|RZC16896.1 putative endoplasmic reticulum membrane protein C16E8.02 [Glycine soja]
Glyma.08G091400.Wm82.a4.v1	76.24	252.41	1.7275	2.9711e-17	Up	glutamate decarboxylase 1 [Glycine max]|KRH42467.1 hypothetical protein GLYMA_08G091400 [Glycine max]
Glyma.04G091200.Wm82.a4.v1	3.62	169.75	5.5507	3.0268e-17	Up	Rhamnogalacturonate lyase isoform B [Glycine soja]
Glyma.03G012600.Wm82.a4.v1	853.82	1792.06	1.0695	3.3222e-17	Up	FT-interacting protein 1 [Glycine max]|XP_028224051.1 FT-interacting protein 3-like [Glycine soja]|KHN27316.1 Multiple C2 and transmembrane domain-containing protein 1 [Glycine soja]|KRH65087.1 hypothetical protein GLYMA_03G012600 [Glycine max]|RZC18645.1 FT-interacting protein 1 [Glycine soja]
Glyma.15G082100.Wm82.a4.v1	51.8	204.15	1.9792	3.381e-17	Up	U-box domain-containing protein 7 [Glycine max]|XP_028203327.1 U-box domain-containing protein 7-like [Glycine soja]|KRH11008.1 hypothetical protein GLYMA_15G082100 [Glycine max]|RZB63659.1 U-box domain-containing protein 7 [Glycine soja]
Glyma.06G025200.Wm82.a4.v1	47.4	270.7	2.5124	3.9399e-17	Up	Cytokinin riboside 5&apos;-monophosphate phosphoribohydrolase LOG7 [Glycine soja]
Glyma.08G231600.Wm82.a4.v1	1.2	118.89	6.6211	4.0755e-17	Up	putative hydrolase C777.06c isoform X1 [Glycine max]
Glyma.08G032900.Wm82.a4.v1	164.62	410.25	1.3169	4.1424e-17	Up	hypothetical protein GLYMA_08G032900 [Glycine max]
Glyma.19G230600.Wm82.a4.v1	285.32	1054.17	1.8855	5.2037e-17	Up	probable protein phosphatase 2C 34 [Glycine max]|XP_006604797.1 probable protein phosphatase 2C 34 [Glycine max]|XP_014627650.1 probable protein phosphatase 2C 34 [Glycine max]|XP_014627651.1 probable protein phosphatase 2C 34 [Glycine max]|XP_028215905.1 probable protein phosphatase 2C 34 [Glycine soja]|KHN43326.1 Hypothetical protein glysoja_001909 [Glycine soja]|KRG96756.1 hypothetical protein…
Glyma.06G249400.Wm82.a4.v1	170.04	589.66	1.7947	5.7006e-17	Up	uncharacterized protein LOC100807232 [Glycine max]|KRH55362.1 hypothetical protein GLYMA_06G249400 [Glycine max]
Glyma.05G237500.Wm82.a4.v1	398.54	2474.9	2.6345	6.5354e-17	Up	Zinc finger protein BRUTUS isoform D [Glycine soja]
Glyma.10G278600.Wm82.a4.v1	567.82	2123.3	1.9029	8.6906e-17	Up	hypothetical protein GLYMA_10G278700 [Glycine max]
Glyma.15G168500.Wm82.a4.v1	761.58	1655.89	1.1205	9.7547e-17	Up	CC-NBS-LRR class disease resistance protein isoform X1 [Glycine max]|KRH12366.1 hypothetical protein GLYMA_15G168500 [Glycine max]
Glyma.05G183800.Wm82.a4.v1	617.55	2709.36	2.1333	1.0975e-16	Up	uncharacterized protein LOC100808796 isoform X1 [Glycine max]
Glyma.17G064900.Wm82.a4.v1	607.55	1376.57	1.1799	1.1317e-16	Up	probable xyloglucan endotransglucosylase/hydrolase protein 23 [Glycine soja]|KHN17581.1 Putative xyloglucan endotransglucosylase/hydrolase protein 23 [Glycine soja]|KRH02889.1 hypothetical protein GLYMA_17G064900 [Glycine max]|RZB55562.1 putative xyloglucan endotransglucosylase/hydrolase protein 23 [Glycine soja]
Glyma.20G155500.Wm82.a4.v1	70.8	293.22	2.0512	1.2174e-16	Up	protein DETOXIFICATION 49 [Glycine max]|XP_028221153.1 protein DETOXIFICATION 49-like [Glycine soja]|KRG91443.1 hypothetical protein GLYMA_20G155500 [Glycine max]|RZB44086.1 Protein DETOXIFICATION 49 [Glycine soja]
Glyma.07G140000.Wm82.a4.v1	562.47	1157.9	1.0418	1.3274e-16	Up	Putative glutathione S-transferase [Glycine soja]
Glyma.01G106800.Wm82.a4.v1	0.92	140.71	7.2754	1.7206e-16	Up	Unknown function
Glyma.14G217100.Wm82.a4.v1	2718.67	5564.11	1.0333	1.7183e-16	Up	hypothetical protein GLYMA_17G255600 [Glycine max]
Glyma.17G045800.Wm82.a4.v1	5033.65	15029.7	1.5781	1.8025e-16	Up	hypothetical protein GLYMA_17G045800 [Glycine max]
Glyma.06G296800.Wm82.a4.v1	599.5	2359.77	1.977	1.9529e-16	Up	hypothetical protein GLYMA_06G296800 [Glycine max]
Glyma.10G188900.Wm82.a4.v1	15.46	99.92	2.6948	2.1536e-16	Up	hypothetical protein glysoja_034073 [Glycine soja]|KRH34528.1 hypothetical protein GLYMA_10G188900 [Glycine max]
Glyma.15G262100.Wm82.a4.v1	2711.05	14337.7	2.4029	2.2901e-16	Up	phosphoglycerate kinase, cytosolic [Glycine max]|XP_028203235.1 phosphoglycerate kinase, cytosolic-like [Glycine soja]|KHN48876.1 Phosphoglycerate kinase, cytosolic [Glycine soja]|RCW19029.1 hypothetical protein GLYMA_15G262100 [Glycine max]|RZB66338.1 Phosphoglycerate kinase, cytosolic isoform A [Glycine soja]|RZB66339.1 Phosphoglycerate kinase, cytosolic isoform B [Glycine soja]
Glyma.11G210989.Wm82.a4.v1	738.67	6506.11	3.1387	2.4251e-16	Up	UTP--glucose-1-phosphate uridylyltransferase [Glycine max]|XP_028198103.1 UTP--glucose-1-phosphate uridylyltransferase-like [Glycine soja]|KRH20045.1 hypothetical protein GLYMA_13G152500 [Glycine max]|RZB72730.1 UTP--glucose-1-phosphate uridylyltransferase [Glycine soja]
Glyma.03G162900.Wm82.a4.v1	120.79	457.32	1.9208	2.7114e-16	Up	hypothetical protein CR513_37811, partial [Mucuna pruriens]
Glyma.03G172500.Wm82.a4.v1	1391.25	3215.37	1.2087	2.8363e-16	Up	hypothetical protein B456_002G253900 [Gossypium raimondii]
Glyma.11G077900.Wm82.a4.v1	60.87	856.68	3.8139	2.9296e-16	Up	hypothetical protein D0Y65_029286, partial [Glycine soja]
Glyma.11G250500.Wm82.a4.v1	890.66	2585.56	1.5376	3.0062e-16	Up	REF/SRPP-like protein At1g67360 [Cajanus cajan]
Glyma.U031124.Wm82.a4.v1	7.56	87.42	3.5333	3.1613e-16	Up	protein LURP-one-related 14 [Glycine max]|XP_028198505.1 protein LURP-one-related 14-like [Glycine soja]|KHN44720.1 Protein LURP-one-related 14 [Glycine soja]|KRH14876.1 hypothetical protein GLYMA_14G054000 [Glycine max]|RZB67564.1 Protein LURP-one-related 14 [Glycine soja]
Glyma.05G012300.Wm82.a4.v1	959.88	1996.62	1.0568	4.308e-16	Up	acyl-ACP thioesterase [Glycine max]|NP_001336362.1 acyl-ACP thioesterase [Glycine max]|XP_006579338.1 acyl-ACP thioesterase isoform X1 [Glycine max]|XP_028231195.1 palmitoyl-acyl carrier protein thioesterase, chloroplastic-like [Glycine soja]|XP_028231196.1 palmitoyl-acyl carrier protein thioesterase, chloroplastic-like [Glycine soja]|KHN15140.1 Myristoyl-acyl carrier protein thioesterase, chloro…
Glyma.03G098600.Wm82.a4.v1	83.13	533.25	2.6815	4.4687e-16	Up	2-alkenal reductase (NADP(+)-dependent)-like [Glycine soja]|RZC19949.1 2-alkenal reductase (NADP(+)-dependent) [Glycine soja]
Glyma.04G228300.Wm82.a4.v1	3176.36	7924.49	1.319	4.8242e-16	Up	two-component response regulator-like APRR5 isoform X1 [Glycine max]|XP_028229873.1 two-component response regulator-like APRR5 isoform X1 [Glycine soja]|KRH64297.1 hypothetical protein GLYMA_04G228300 [Glycine max]|RZC17885.1 Two-component response regulator-like APRR5 isoform A [Glycine soja]
Glyma.15G065100.Wm82.a4.v1	361.99	867.38	1.2605	5.0536e-16	Up	receptor-like serine/threonine-protein kinase SD1-8 [Glycine max]
Glyma.15G131200.Wm82.a4.v1	481.95	1324.63	1.459	5.1467e-16	Up	protein KRI1 homolog [Glycine max]|XP_028202598.1 protein KRI1 homolog [Glycine soja]|KHN14322.1 Protein KRI1 like [Glycine soja]|KRH11795.1 hypothetical protein GLYMA_15G131100 [Glycine max]|RZB64403.1 Protein KRI1-like isoform A [Glycine soja]|RZB64404.1 Protein KRI1-like isoform B [Glycine soja]
Glyma.01G192900.Wm82.a4.v1	49	243.27	2.3129	5.2309e-16	Up	queuosine salvage protein [Glycine max]|XP_006573656.1 queuosine salvage protein [Glycine max]|XP_006573657.1 queuosine salvage protein [Glycine max]|KRH77111.1 hypothetical protein GLYMA_01G192900 [Glycine max]|KRH77112.1 hypothetical protein GLYMA_01G192900 [Glycine max]
Glyma.15G273000.Wm82.a4.v1	919.36	2145.06	1.2224	5.2286e-16	Up	E3 ubiquitin-protein ligase makorin [Glycine max]|KRH13923.1 hypothetical protein GLYMA_15G273000 [Glycine max]
Glyma.19G067600.Wm82.a4.v1	16.83	179.53	3.4128	5.2945e-16	Up	hypothetical protein glysoja_048928 [Glycine soja]|KRG94203.1 hypothetical protein GLYMA_19G067600 [Glycine max]|RZB46799.1 hypothetical protein D0Y65_050723 [Glycine soja]
Glyma.01G224900.Wm82.a4.v1	155.22	666.27	2.1026	5.8239e-16	Up	transcription factor CPC-like [Glycine max]|XP_028248082.1 MYB-like transcription factor ETC3 isoform X1 [Glycine soja]|ACT82839.1 transcription factor MYB363 [Glycine max]|KRH77639.1 hypothetical protein GLYMA_01G224900 [Glycine max]
Glyma.18G265900.Wm82.a4.v1	584.65	2421.88	2.0507	6.1331e-16	Up	UDP-glycosyltransferase 83A1 [Glycine max]|KRH01270.1 hypothetical protein GLYMA_18G265900 [Glycine max]
Glyma.12G076600.Wm82.a4.v1	340.3	935.54	1.4591	6.4424e-16	Up	uncharacterized protein LOC100790938 isoform X1 [Glycine max]|KRH25027.1 hypothetical protein GLYMA_12G076600 [Glycine max]
Glyma.14G080800.Wm82.a4.v1	673.68	1588.45	1.2374	6.5395e-16	Up	hypothetical protein GLYMA_14G080800 [Glycine max]
Glyma.07G114600.Wm82.a4.v1	2508.64	5146.43	1.0367	6.5765e-16	Up	hypothetical protein GLYMA_07G114700 [Glycine max]
Glyma.15G084900.Wm82.a4.v1	180.44	1003.7	2.4756	6.7965e-16	Up	hypothetical protein GLYMA_15G084900 [Glycine max]
Glyma.11G142100.Wm82.a4.v1	851.49	1930.39	1.181	6.9106e-16	Up	histone superfamily protein [Glycine max]|NP_001347295.1 probable histone H2B.1 [Glycine max]|NP_001347296.1 probable histone H2B [Glycine max]|XP_028186958.1 probable histone H2B.1 isoform X1 [Glycine soja]|ACU13758.1 unknown [Glycine max]|KHN21976.1 Putative histone H2B.1 [Glycine soja]|KRH29831.1 hypothetical protein GLYMA_11G141600 [Glycine max]|KRH29832.1 hypothetical protein GLYMA_11G141700…
Glyma.20G098451.Wm82.a4.v1	1341.13	6925.95	2.3686	7.0751e-16	Up	Unknown function
Glyma.17G115900.Wm82.a4.v1	81.4	469.35	2.5279	8.1303e-16	Up	hypothetical protein D0Y65_030937, partial [Glycine soja]
Glyma.09G255100.Wm82.a4.v1	73.66	404.56	2.4576	8.7396e-16	Up	Heavy metal-associated isoprenylated plant protein 39 isoform B [Glycine soja]
Glyma.20G117100.Wm82.a4.v1	1451.72	3135.44	1.1108	9.8078e-16	Up	Glutamine--tRNA ligase isoform B [Glycine soja]
Glyma.18G006700.Wm82.a4.v1	329.59	905.77	1.4585	9.8791e-16	Up	REF/SRPP-like protein At1g67360 [Cajanus cajan]
Glyma.13G261400.Wm82.a4.v1	1202.91	4581.85	1.9294	1.0617e-15	Up	putative hydroxyacylglutathione hydrolase [Glycine max]|XP_028191023.1 persulfide dioxygenase ETHE1 homolog, mitochondrial-like [Glycine soja]|KRH21828.1 hypothetical protein GLYMA_13G261400 [Glycine max]|RZB82940.1 Persulfide dioxygenase ETHE1-like, mitochondrial [Glycine soja]
Glyma.14G073200.Wm82.a4.v1	3680.4	13191.4	1.8417	1.151e-15	Up	uncharacterized protein LOC100527212 [Glycine max]|ACU16264.1 unknown [Glycine max]|KRH15176.1 hypothetical protein GLYMA_14G073200 [Glycine max]
Glyma.14G111800.Wm82.a4.v1	506.02	2380.47	2.2338	1.2254e-15	Up	Aspartate aminotransferase P2, mitochondrial isoform D [Glycine soja]
Glyma.01G138000.Wm82.a4.v1	1.52	109.63	6.1804	1.5031e-15	Up	Pectinesterase 2 [Glycine soja]
Glyma.02G157900.Wm82.a4.v1	355.77	3162.49	3.1518	1.5386e-15	Up	hypothetical protein GLYMA_02G157900 [Glycine max]
Glyma.08G055900.Wm82.a4.v1	535.15	1299.13	1.2795	1.6364e-15	Up	NF-X1-type zinc finger protein NFXL1 isoform A [Glycine soja]|RZB95440.1 NF-X1-type zinc finger protein NFXL1 isoform D [Glycine soja]
Glyma.09G094000.Wm82.a4.v1	517.77	1752.78	1.7595	1.7141e-15	Up	putative flavin-containing monooxygenase 1 isoform B [Glycine soja]
Glyma.13G291700.Wm82.a4.v1	2557.64	8965.44	1.8096	1.9122e-15	Up	protein trichome birefringence-like 39 [Glycine max]|KRH22299.1 hypothetical protein GLYMA_13G291700 [Glycine max]
Glyma.06G114300.Wm82.a4.v1	2770.87	7741.22	1.4822	2.157e-15	Up	Aldehyde dehydrogenase family 3 member H1 isoform B [Glycine soja]
Glyma.02G286900.Wm82.a4.v1	33.22	171.44	2.3678	2.2444e-15	Up	Unknown function
Glyma.13G231700.Wm82.a4.v1	10399.3	51747.9	2.315	3.0171e-15	Up	hypothetical protein GLYMA_13G231700 [Glycine max]|RZB82448.1 Pyruvate decarboxylase 1 isoform B [Glycine soja]
Glyma.17G150100.Wm82.a4.v1	387.39	1118.18	1.5297	3.8049e-15	Up	beta-amylase [Glycine max]|XP_028209047.1 beta-amylase 3, chloroplastic-like [Glycine soja]|CAI39244.1 beta-amylase [Glycine max]|KHN01649.1 Beta-amylase 3, chloroplastic [Glycine soja]|KRH04262.1 hypothetical protein GLYMA_17G150100 [Glycine max]|RZB56962.1 Beta-amylase 3, chloroplastic [Glycine soja]
Glyma.09G006200.Wm82.a4.v1	186.13	547.33	1.5561	4.0847e-15	Up	stigma-specific STIG1-like protein 1 [Glycine max]|XP_028248270.1 stigma-specific STIG1-like protein 1 [Glycine soja]|KHN40867.1 hypothetical protein glysoja_015234 [Glycine soja]|KRH36490.1 hypothetical protein GLYMA_09G006200 [Glycine max]|RZB89992.1 Stigma-specific STIG1-like protein 1 [Glycine soja]
Glyma.08G212000.Wm82.a4.v1	0	121.7	9.5095	4.2366e-15	Up	hypothetical protein GLYMA_08G212000 [Glycine max]|KRH44454.1 hypothetical protein GLYMA_08G212000 [Glycine max]
Glyma.10G282200.Wm82.a4.v1	100.23	500.05	2.3189	4.3374e-15	Up	6-hydroxynicotinate 3-monooxygenase [Glycine soja]|RZB89541.1 Monooxygenase 3 [Glycine soja]
Glyma.05G126900.Wm82.a4.v1	4192.51	12377.7	1.5619	4.4435e-15	Up	uncharacterized protein LOC100785991 [Glycine max]|XP_028232415.1 uncharacterized protein LOC114412645 [Glycine soja]|KRH58425.1 hypothetical protein GLYMA_05G126900 [Glycine max]|RZC12188.1 hypothetical protein D0Y65_012129 [Glycine soja]
Glyma.06G050300.Wm82.a4.v1	405.84	1353.44	1.738	4.6502e-15	Up	zinc finger CCCH domain-containing protein [Glycine max]|XP_028235023.1 zinc finger CCCH domain-containing protein 23-like [Glycine soja]|KRH52166.1 hypothetical protein GLYMA_06G050300 [Glycine max]|RZC05881.1 Zinc finger CCCH domain-containing protein 20 [Glycine soja]
Glyma.12G065400.Wm82.a4.v1	549.58	1289.36	1.2306	4.7163e-15	Up	putative histone H2B.1 [Glycine soja]
Glyma.14G003200.Wm82.a4.v1	2367.69	8284.07	1.8068	5.213e-15	Up	hypothetical protein GLYMA_14G003200 [Glycine max]
Glyma.12G222400.Wm82.a4.v1	13736.5	48602.2	1.823	6.2161e-15	Up	hypothetical protein GLYMA_12G222400 [Glycine max]
Glyma.11G247600.Wm82.a4.v1	1710.14	9542.34	2.4802	6.5311e-15	Up	Glyceraldehyde-3-phosphate dehydrogenase GAPC2, cytosolic [Vitis vinifera]
Glyma.07G200000.Wm82.a4.v1	0	118.99	9.4773	6.6331e-15	Up	17.5 kDa class I heat shock protein [Glycine max]|XP_028241089.1 17.5 kDa class I heat shock protein-like [Glycine soja]|KRH50102.1 hypothetical protein GLYMA_07G200000 [Glycine max]|RZC03786.1 17.5 kDa class I heat shock protein [Glycine soja]
Glyma.13G195200.Wm82.a4.v1	1334.59	4010.79	1.5875	6.7839e-15	Up	hypothetical protein GLYMA_13G195200 [Glycine max]
Glyma.05G186700.Wm82.a4.v1	407.52	2040.75	2.324	7.2495e-15	Up	ethylene-responsive transcription factor ABR1 [Glycine max]|XP_028233244.1 ethylene-responsive transcription factor ABR1-like [Glycine soja]|KHN34033.1 Ethylene-responsive transcription factor ERF114 [Glycine soja]|KRH59504.1 hypothetical protein GLYMA_05G186700 [Glycine max]|RZC13107.1 Ethylene-responsive transcription factor ERF114 [Glycine soja]
Glyma.11G180700.Wm82.a4.v1	75.59	268.93	1.8317	7.6957e-15	Up	probable LRR receptor-like serine/threonine-protein kinase At2g23950 isoform X1 [Glycine max]|XP_014619599.1 probable LRR receptor-like serine/threonine-protein kinase At2g23950 isoform X1 [Glycine max]|XP_025980231.1 probable LRR receptor-like serine/threonine-protein kinase At2g23950 isoform X1 [Glycine max]|XP_025980232.1 probable LRR receptor-like serine/threonine-protein kinase At2g23950 iso…
Glyma.08G341100.Wm82.a4.v1	104.09	432.11	2.054	8.3799e-15	Up	kunitz-type trypsin inhibitor precursor [Glycine max]|ACU13283.1 unknown [Glycine max]|KRH46549.1 hypothetical protein GLYMA_08G341100 [Glycine max]
Glyma.04G086900.Wm82.a4.v1	1055.76	4673.6	2.1462	8.9334e-15	Up	ATP-dependent 6-phosphofructokinase 6 [Glycine max]|XP_028228285.1 ATP-dependent 6-phosphofructokinase 6-like [Glycine soja]|KHN10174.1 6-phosphofructokinase 3 [Glycine soja]|KRH62114.1 hypothetical protein GLYMA_04G086900 [Glycine max]|RZC15719.1 ATP-dependent 6-phosphofructokinase 3 [Glycine soja]
Glyma.20G090100.Wm82.a4.v1	780.56	2406.05	1.6241	1.0844e-14	Up	glutamate--tRNA ligase, cytoplasmic [Glycine max]|KRG90419.1 hypothetical protein GLYMA_20G090100 [Glycine max]
Glyma.06G194800.Wm82.a4.v1	180.36	472.69	1.3904	1.12e-14	Up	cyclic dof factor 3 [Glycine max]|XP_028237260.1 cyclic dof factor 3-like [Glycine soja]|KHN26253.1 Dof zinc finger protein DOF3.3 [Glycine soja]|KRH54567.1 hypothetical protein GLYMA_06G194800 [Glycine max]|RZC08328.1 Cyclic dof factor 3 [Glycine soja]
Glyma.11G168428.Wm82.a4.v1	489.47	1234.68	1.3352	1.191e-14	Up	Retrovirus-related Pol polyprotein from transposon TNT 1-94 [Cajanus cajan]
Glyma.17G202700.Wm82.a4.v1	10941.3	35005.6	1.6778	1.3836e-14	Up	probable E3 ubiquitin-protein ligase RZFP34 isoform X1 [Glycine max]|XP_006601112.1 probable E3 ubiquitin-protein ligase RZFP34 isoform X1 [Glycine max]|KRH05020.1 hypothetical protein GLYMA_17G202700 [Glycine max]|KRH05021.1 hypothetical protein GLYMA_17G202700 [Glycine max]|KRH05022.1 hypothetical protein GLYMA_17G202700 [Glycine max]|KRH05023.1 hypothetical protein GLYMA_17G202700 [Glycine max…
Novel.6097	124.5	295.57	1.2471	1.4475e-14	Up	Unknown function
Glyma.03G166400.Wm82.a4.v1	591.89	1510.58	1.3519	1.7108e-14	Up	protein PHOSPHATE STARVATION RESPONSE 1 [Glycine max]|XP_006576956.1 protein PHOSPHATE STARVATION RESPONSE 1 [Glycine max]|XP_014629322.1 protein PHOSPHATE STARVATION RESPONSE 1 [Glycine max]|KRH67441.1 hypothetical protein GLYMA_03G166400 [Glycine max]
Glyma.06G088600.Wm82.a4.v1	2434.22	13720.8	2.4948	1.8122e-14	Up	hypothetical protein TSUD_308380 [Trifolium subterraneum]
Glyma.15G275400.Wm82.a4.v1	19.65	113.89	2.5357	1.9143e-14	Up	polygalacturonase [Glycine max]|XP_028202077.1 polygalacturonase-like [Glycine soja]|KRH13966.1 hypothetical protein GLYMA_15G275400 [Glycine max]|RZB66587.1 Polygalacturonase [Glycine soja]
Glyma.17G036500.Wm82.a4.v1	616.58	1242.26	1.0106	1.9983e-14	Up	hypothetical protein PHAVU_003G117600g [Phaseolus vulgaris]|ESW26408.1 hypothetical protein PHAVU_003G117600g [Phaseolus vulgaris]
Glyma.12G216100.Wm82.a4.v1	2498.01	5679.64	1.185	2.0089e-14	Up	scarecrow-like protein 21 [Glycine soja]|RZB76999.1 Chitin-inducible gibberellin-responsive protein 1 isoform A [Glycine soja]|RZB77000.1 Chitin-inducible gibberellin-responsive protein 1 isoform B [Glycine soja]
Glyma.16G121700.Wm82.a4.v1	153.51	795.59	2.3732	2.3866e-14	Up	uncharacterized protein LOC100782154 [Glycine max]|ACU22735.1 unknown [Glycine max]
Glyma.10G051800.Wm82.a4.v1	175.89	500.59	1.5085	2.4114e-14	Up	uncharacterized protein LOC100811800 isoform X1 [Glycine max]|KRH32447.1 hypothetical protein GLYMA_10G051800 [Glycine max]
Glyma.20G098300.Wm82.a4.v1	3875.38	24590.2	2.6657	2.4986e-14	Up	Pyrophosphate-energized vacuolar membrane proton pump 1 isoform B [Glycine soja]
Glyma.07G263800.Wm82.a4.v1	1909.1	4058.68	1.0881	2.5538e-14	Up	hypothetical protein GLYMA_07G263800 [Glycine max]
Glyma.03G005800.Wm82.a4.v1	1697.44	4757.73	1.487	2.8244e-14	Up	hypothetical protein GLYMA_03G005800 [Glycine max]|RZC18537.1 Protein DETOXIFICATION 21 isoform B [Glycine soja]
Glyma.19G194957.Wm82.a4.v1	522.38	1455.17	1.4783	2.9143e-14	Up	uncharacterized protein LOC114397922 [Glycine soja]|KHN02217.1 hypothetical protein glysoja_002241 [Glycine soja]|RZB48744.1 hypothetical protein D0Y65_051981 [Glycine soja]
Glyma.11G154800.Wm82.a4.v1	742.67	3078.84	2.0516	2.938e-14	Up	F-box protein isoform B [Glycine soja]
Glyma.14G099900.Wm82.a4.v1	0.9	95.33	6.7165	3.252e-14	Up	alpha-crystallin-Hsps_p23-like superfamily protein [Glycine max]|XP_028199972.1 17.9 kDa class II heat shock protein-like [Glycine soja]|KHN04254.1 17.9 kDa class II heat shock protein [Glycine soja]|KRH15620.1 hypothetical protein GLYMA_14G099900 [Glycine max]|RZB68394.1 17.9 kDa class II heat shock protein [Glycine soja]
Glyma.02G222400.Wm82.a4.v1	9027.8	36890.2	2.0308	3.3634e-14	Up	Fructose-bisphosphate aldolase, cytoplasmic isozyme isoform B [Glycine soja]
Glyma.11G056500.Wm82.a4.v1	260.22	614.14	1.2382	3.4208e-14	Up	calmodulin-like protein 1 [Glycine max]|XP_028188184.1 calmodulin-like protein 1 [Glycine soja]|KHN42075.1 Calmodulin-like protein 1 [Glycine soja]|KRH28478.1 hypothetical protein GLYMA_11G056500 [Glycine max]|RZB78512.1 Calmodulin-like protein 30 [Glycine soja]
Glyma.01G006100.Wm82.a4.v1	953.58	2195.47	1.2032	3.5084e-14	Up	hypothetical protein GLYMA_10G102900 [Glycine max]
Glyma.02G182300.Wm82.a4.v1	110.01	451.97	2.039	3.5056e-14	Up	hypothetical protein glysoja_032353 [Glycine soja]|KRH71971.1 hypothetical protein GLYMA_02G182300 [Glycine max]
Glyma.16G031900.Wm82.a4.v1	769.86	2252.18	1.5487	3.5983e-14	Up	WRKY transcription factor 22 [Glycine max]|ALA09264.1 WRKY transcription factor, partial [Glycine max]|KRH06582.1 hypothetical protein GLYMA_16G031900 [Glycine max]
Glyma.16G106900.Wm82.a4.v1	140.36	339.89	1.276	3.6981e-14	Up	uncharacterized protein LOC100804436 [Glycine max]|XP_028207778.1 uncharacterized protein LOC114390998 [Glycine soja]|KHN41571.1 Putative glycosyltransferase [Glycine soja]|KRH07730.1 hypothetical protein GLYMA_16G106900 [Glycine max]|RZB60491.1 putative glycosyltransferase [Glycine soja]
Glyma.01G238800.Wm82.a4.v1	1846.33	10323.6	2.4832	3.8003e-14	Up	sugar transport protein 13 [Glycine max]|XP_028180838.1 sugar transport protein 13-like [Glycine soja]|KHN30468.1 Sugar transport protein 13 [Glycine soja]|KRH77866.1 hypothetical protein GLYMA_01G238800 [Glycine max]|RZC31624.1 Sugar transport protein 13 [Glycine soja]
Glyma.15G013300.Wm82.a4.v1	394.91	1391.23	1.817	3.8946e-14	Up	F-box/kelch-repeat protein At1g80440-like [Glycine soja]|RZB62439.1 F-box/kelch-repeat protein [Glycine soja]
Glyma.17G063900.Wm82.a4.v1	126.27	418.24	1.7286	3.965e-14	Up	AAA-ATPase [Glycine soja]
Glyma.19G001600.Wm82.a4.v1	141.4	359.19	1.3448	4.0851e-14	Up	protein DETOXIFICATION 9 isoform X1 [Glycine max]|XP_028217079.1 protein DETOXIFICATION 9-like [Glycine soja]|KRG93178.1 hypothetical protein GLYMA_19G001600 [Glycine max]|RZB45783.1 Protein DETOXIFICATION 9 [Glycine soja]
Glyma.06G277700.Wm82.a4.v1	106.73	694.23	2.701	4.3918e-14	Up	DUF724 domain-containing protein 3-like [Glycine soja]|KRH55747.1 hypothetical protein GLYMA_06G277700 [Glycine max]|RZC09502.1 DUF724 domain-containing protein 3 [Glycine soja]
Glyma.01G218400.Wm82.a4.v1	146.52	832.29	2.5056	4.5355e-14	Up	KDEL motif-containing protein 1 isoform D [Glycine soja]
Novel.26617	122.13	305.44	1.3224	4.6842e-14	Up	Unknown function
Glyma.19G176600.Wm82.a4.v1	92.51	455.48	2.3002	4.7558e-14	Up	probable protein phosphatase 2C 38 isoform X1 [Glycine max]|XP_028216175.1 probable protein phosphatase 2C 38 isoform X1 [Glycine soja]|KHN02387.1 Hypothetical protein glysoja_002411 [Glycine soja]|KRG95894.1 hypothetical protein GLYMA_19G176600 [Glycine max]|RZB48452.1 putative protein phosphatase 2C 38 isoform A [Glycine soja]|RZB48453.1 putative protein phosphatase 2C 38 isoform B [Glycine soj…
Glyma.11G105800.Wm82.a4.v1	135.54	788.2	2.5403	4.8205e-14	Up	uncharacterized protein LOC100305807 [Glycine max]|XP_028188354.1 chaperone protein dnaJ 11, chloroplastic-like [Glycine soja]|ACU13674.1 unknown [Glycine max]|KRH29260.1 hypothetical protein GLYMA_11G105800 [Glycine max]|RZB79308.1 Chaperone protein dnaJ 11, chloroplastic [Glycine soja]
Glyma.12G191600.Wm82.a4.v1	313.82	762.24	1.2801	4.8947e-14	Up	pentatricopeptide repeat-containing protein At1g02060, chloroplastic isoform X1 [Glycine max]|XP_014620507.1 pentatricopeptide repeat-containing protein At1g02060, chloroplastic isoform X1 [Glycine max]|KRH26747.1 hypothetical protein GLYMA_12G191600 [Glycine max]
Glyma.05G156500.Wm82.a4.v1	406.75	863.34	1.086	4.9798e-14	Up	uncharacterized protein LOC100786002 [Glycine max]|NP_001276184.2 uncharacterized protein LOC100786002 [Glycine max]|XP_014630811.1 uncharacterized protein LOC100786002 isoform X1 [Glycine max]|KRH58930.1 hypothetical protein GLYMA_05G156500 [Glycine max]
Glyma.09G086800.Wm82.a4.v1	544.2	1757.3	1.691	5.0094e-14	Up	endoplasmic reticulum oxidoreductin-1 [Glycine max]|BAO31549.1 ER oxidoreductin 1b [Glycine max]
Glyma.01G161700.Wm82.a4.v1	369.35	1025.2	1.4733	6.2736e-14	Up	Ankyrin repeat domain-containing protein, chloroplastic isoform C [Glycine soja]
Glyma.02G248100.Wm82.a4.v1	428.13	1541.7	1.8483	6.5226e-14	Up	elicitor-responsive protein 1 [Glycine max]|XP_028185020.1 elicitor-responsive protein 1-like [Glycine soja]|KHN41097.1 Elicitor-responsive protein 1 [Glycine soja]|KRH73039.1 hypothetical protein GLYMA_02G248100 [Glycine max]|RZC26616.1 Elicitor-responsive protein 1 [Glycine soja]
Glyma.10G051100.Wm82.a4.v1	1069.78	2861.57	1.4195	7.4707e-14	Up	PREDICTED: polyubiquitin 4 isoform X1 [Nicotiana tomentosiformis]|XP_011468093.1 PREDICTED: LOW QUALITY PROTEIN: polyubiquitin 4-like [Fragaria vesca subsp. vesca]|XP_018499844.1 PREDICTED: LOW QUALITY PROTEIN: polyubiquitin 4-like [Pyrus x bretschneideri]|XP_019229513.1 PREDICTED: polyubiquitin 4 [Nicotiana attenuata]|XP_024191516.1 polyubiquitin 4 [Rosa chinensis]|OIT30047.1 polyubiquitin 4 [Ni…
Glyma.01G165200.Wm82.a4.v1	12.02	100.32	3.0569	8.333e-14	Up	MLO-like protein 4 isoform X1 [Glycine max]|KRH76645.1 hypothetical protein GLYMA_01G165200 [Glycine max]
Glyma.18G064900.Wm82.a4.v1	1281.78	3053.78	1.2525	8.6126e-14	Up	protein NRT1/ PTR FAMILY 8.1 [Glycine max]|XP_014626606.1 protein NRT1/ PTR FAMILY 8.1 [Glycine max]|KRG98314.1 hypothetical protein GLYMA_18G064900 [Glycine max]
Glyma.13G208000.Wm82.a4.v1	3317.72	14183.8	2.096	8.8445e-14	Up	basic 7S globulin [Glycine max]|KRH20899.1 hypothetical protein GLYMA_13G208000 [Glycine max]
Glyma.19G169800.Wm82.a4.v1	284.8	783.54	1.4605	9.0785e-14	Up	F-box/kelch-repeat protein SKIP25 [Glycine soja]
Novel.6324	2.1	61.06	4.8537	9.9193e-14	Up	Unknown function
Glyma.15G193200.Wm82.a4.v1	1479.17	4989.67	1.7542	1.0243e-13	Up	nitrate regulatory gene2 protein [Glycine max]|XP_006597923.1 nitrate regulatory gene2 protein [Glycine max]|KRH12768.1 hypothetical protein GLYMA_15G193200 [Glycine max]|KRH12769.1 hypothetical protein GLYMA_15G193200 [Glycine max]|KRH12770.1 hypothetical protein GLYMA_15G193200 [Glycine max]
Glyma.20G083800.Wm82.a4.v1	284.94	638.56	1.1643	1.0793e-13	Up	Histone H4 [Glycine soja]
Glyma.17G154500.Wm82.a4.v1	1364.26	3404.55	1.3194	1.1225e-13	Up	plant intracellular Ras-group-related LRR protein 5 [Glycine max]|XP_028210901.1 plant intracellular Ras-group-related LRR protein 5-like [Glycine soja]|KHN01686.1 Leucine-rich repeat-containing protein 40 [Glycine soja]|KRH04326.1 hypothetical protein GLYMA_17G154500 [Glycine max]|RZB57034.1 Plant intracellular Ras-group-related LRR protein 5 isoform A [Glycine soja]
Glyma.06G031000.Wm82.a4.v1	1965.46	7544.36	1.9405	1.1472e-13	Up	hypothetical protein D0Y65_013596 [Glycine soja]
Glyma.09G073600.Wm82.a4.v1	3215.32	14035.3	2.126	1.1531e-13	Up	hypothetical protein GLYMA_09G073600 [Glycine max]|RZB91059.1 Sucrose synthase isoform D [Glycine soja]|RZB91060.1 Sucrose synthase isoform E [Glycine soja]
Glyma.05G182600.Wm82.a4.v1	883.66	2877.15	1.7032	1.1634e-13	Up	alanine--glyoxylate aminotransferase 2 homolog 1, mitochondrial-like [Glycine soja]|RZC13041.1 Alanine--glyoxylate aminotransferase 2-like 1, mitochondrial isoform A [Glycine soja]
Glyma.08G282300.Wm82.a4.v1	127.61	297.21	1.2196	1.1764e-13	Up	LOW QUALITY PROTEIN: uncharacterized protein LOC100788538 [Glycine max]
Glyma.06G119700.Wm82.a4.v1	1706.42	4929.09	1.5303	1.345e-13	Up	TOM1-like protein 4 [Glycine max]|KRH53335.1 hypothetical protein GLYMA_06G119700 [Glycine max]
Glyma.07G040400.Wm82.a4.v1	1810.45	5066.14	1.4845	1.4601e-13	Up	uncharacterized protein LOC100803697 isoform X1 [Glycine max]|XP_028239210.1 uncharacterized protein LOC114418187 isoform X1 [Glycine soja]|RZC01286.1 hypothetical protein D0Y65_016839 [Glycine soja]
Glyma.02G022000.Wm82.a4.v1	1325.93	4000.97	1.5934	1.5369e-13	Up	Protein TWIN LOV 1 isoform G [Glycine soja]
Glyma.01G161600.Wm82.a4.v1	5145.82	13687.3	1.4114	1.6501e-13	Up	hypothetical protein GLYMA_01G161600 [Glycine max]
Glyma.10G163300.Wm82.a4.v1	2047.12	5602.36	1.4525	1.6594e-13	Up	histone H1 [Glycine max]|KRH34100.1 hypothetical protein GLYMA_10G163300 [Glycine max]
Glyma.17G221800.Wm82.a4.v1	181.17	561.33	1.6317	1.6577e-13	Up	hypothetical protein D0Y65_046645 [Glycine soja]
Glyma.20G220100.Wm82.a4.v1	218.3	470.54	1.1079	1.8227e-13	Up	uncharacterized protein LOC114402191 [Glycine soja]
Glyma.03G015900.Wm82.a4.v1	204.37	814.58	1.9951	1.8774e-13	Up	BON1-associated protein 2 [Glycine max]|KRH65134.1 hypothetical protein GLYMA_03G015900 [Glycine max]
Glyma.07G126400.Wm82.a4.v1	1895.03	6374.14	1.75	2.0467e-13	Up	hypothetical protein GLYMA_07G126400 [Glycine max]|KRH49014.1 hypothetical protein GLYMA_07G126400 [Glycine max]
Glyma.13G360600.Wm82.a4.v1	279.54	929.99	1.7338	2.0858e-13	Up	F-box/kelch-repeat protein At1g80440 [Glycine max]|XP_028191324.1 F-box/kelch-repeat protein At1g80440-like [Glycine soja]|KRH23494.1 hypothetical protein GLYMA_13G360600 [Glycine max]|RZB84675.1 F-box/kelch-repeat protein [Glycine soja]
Glyma.13G251400.Wm82.a4.v1	93.41	332.97	1.8335	2.3371e-13	Up	sulfite exporter TauE/SafE family protein 2 isoform X2 [Glycine max]|XP_028188066.1 sulfite exporter TauE/SafE family protein 2-like isoform X2 [Glycine soja]
Glyma.06G134900.Wm82.a4.v1	17.82	88.78	2.3148	2.3852e-13	Up	hypothetical protein GLYMA_06G134900 [Glycine max]
Glyma.04G240800.Wm82.a4.v1	19022.5	75983.4	1.998	2.6302e-13	Up	Alcohol dehydrogenase 1 isoform B [Glycine soja]
Glyma.10G286900.Wm82.a4.v1	153.78	697.72	2.1818	2.7202e-13	Up	hypothetical protein GLYMA_10G286900 [Glycine max]
Glyma.09G174200.Wm82.a4.v1	85.01	441.88	2.3771	2.9585e-13	Up	protein TIFY 6B isoform X3 [Glycine max]|KRH39045.1 hypothetical protein GLYMA_09G174200 [Glycine max]|KRH39046.1 hypothetical protein GLYMA_09G174200 [Glycine max]
Glyma.16G032200.Wm82.a4.v1	2.71	54.58	4.3266	3.0423e-13	Up	1-aminocyclopropane-1-carboxylate synthase [Glycine max]|XP_028206880.1 1-aminocyclopropane-1-carboxylate synthase-like [Glycine soja]|KHN18815.1 1-aminocyclopropane-1-carboxylate synthase [Glycine soja]|KRH06585.1 hypothetical protein GLYMA_16G032200 [Glycine max]|RZB59363.1 1-aminocyclopropane-1-carboxylate synthase [Glycine soja]
Glyma.14G101600.Wm82.a4.v1	49.02	306.11	2.6412	3.0525e-13	Up	uncharacterized protein LOC102667098 [Glycine max]
Glyma.13G349300.Wm82.a4.v1	17.25	148.87	3.1114	3.2122e-13	Up	Beta-fructofuranosidase, cell wall isozyme isoform C [Glycine soja]
Glyma.14G216100.Wm82.a4.v1	47.09	226.84	2.2685	3.4588e-13	Up	probable serine/threonine-protein kinase PBL7 [Glycine max]|KRH17378.1 hypothetical protein GLYMA_14G216100 [Glycine max]
Glyma.15G211500.Wm82.a4.v1	155.76	511.38	1.7154	3.5926e-13	Up	alpha-amylase/subtilisin inhibitor [Glycine max]|XP_028202569.1 alpha-amylase/subtilisin inhibitor-like [Glycine soja]|KRH13021.1 hypothetical protein GLYMA_15G211500 [Glycine max]|RZB65597.1 Alpha-amylase/subtilisin inhibitor [Glycine soja]
Glyma.13G238500.Wm82.a4.v1	272.33	608.75	1.1609	3.6109e-13	Up	uncharacterized protein LOC100803860 [Glycine max]|KRH21430.1 hypothetical protein GLYMA_13G238500 [Glycine max]
Glyma.06G265600.Wm82.a4.v1	646.23	3699.83	2.5172	3.7205e-13	Up	probable leucine-rich repeat receptor-like serine/threonine-protein kinase At5g15730-like [Glycine max]|XP_006580994.1 probable leucine-rich repeat receptor-like serine/threonine-protein kinase At5g15730-like isoform X1 [Glycine max]|XP_006580995.1 probable leucine-rich repeat receptor-like serine/threonine-protein kinase At5g15730-like isoform X1 [Glycine max]|XP_006580996.1 probable leucine-ric…
Glyma.03G220800.Wm82.a4.v1	291.49	746.07	1.3561	3.8802e-13	Up	Putative WRKY transcription factor 23 [Glycine soja]
Glyma.18G063500.Wm82.a4.v1	3061.44	8397.65	1.4558	4.0782e-13	Up	ring finger domain-containing protein isoform 2 [Glycine max]|XP_028215533.1 E3 ubiquitin-protein ligase AIRP2-like isoform X1 [Glycine soja]|ACU16267.1 unknown [Glycine max]|KRG98298.1 hypothetical protein GLYMA_18G063500 [Glycine max]|RZB50939.1 E3 ubiquitin-protein ligase AIRP2 isoform A [Glycine soja]
Glyma.13G205200.Wm82.a4.v1	1205.81	3453.01	1.518	4.5487e-13	Up	uncharacterized protein LOC114374971 [Glycine soja]|KHN37600.1 hypothetical protein glysoja_007303 [Glycine soja]|RZB82005.1 hypothetical protein D0Y65_031290 [Glycine soja]
Glyma.02G155550.Wm82.a4.v1	8.73	89.13	3.3503	4.6823e-13	Up	E3 ubiquitin-protein ligase BAH1 isoform B [Glycine soja]|RZB85265.1 E3 ubiquitin-protein ligase BAH1 isoform C [Glycine soja]
Glyma.05G123700.Wm82.a4.v1	0	85.29	8.9974	4.6798e-13	Up	polygalacturonase inhibitor 2 [Glycine max]|KRH58374.1 hypothetical protein GLYMA_05G123700 [Glycine max]
Novel.19101	258.65	692.69	1.4211	4.7423e-13	Up	Unknown function
Glyma.04G087400.Wm82.a4.v1	128.7	482.32	1.9064	4.8431e-13	Up	putative lipase ROG1 isoform X1 [Glycine max]|KRH62120.1 hypothetical protein GLYMA_04G087400 [Glycine max]
Glyma.04G079200.Wm82.a4.v1	43.43	284.13	2.709	4.8717e-13	Up	hypothetical protein GLYMA_04G079200 [Glycine max]
Glyma.10G017200.Wm82.a4.v1	3.04	78.86	4.7038	5.12e-13	Up	probable pectinesterase/pectinesterase inhibitor 41 [Glycine max]|KRH31857.1 hypothetical protein GLYMA_10G017200 [Glycine max]
Glyma.19G025200.Wm82.a4.v1	524.73	1343.06	1.3562	5.8646e-13	Up	UDP-glycosyltransferase 74G1 [Glycine max]|XP_028219043.1 UDP-glycosyltransferase 74G1-like [Glycine soja]|KHN45526.1 UDP-glycosyltransferase 74F1 [Glycine soja]|KRG93568.1 hypothetical protein GLYMA_19G025200 [Glycine max]|RZB46155.1 Flavonol 7-O-beta-glucosyltransferase UGT74F1 [Glycine soja]
Glyma.16G204600.Wm82.a4.v1	1925.5	13321.6	2.7904	5.9234e-13	Up	Enolase isoform C [Glycine soja]
Glyma.08G108600.Wm82.a4.v1	401.45	852.63	1.087	6.4279e-13	Up	heat stress transcription factor Hsf-15 isoform X1 [Glycine max]
Glyma.19G184100.Wm82.a4.v1	614.21	1676.62	1.449	6.4798e-13	Up	hypothetical protein GLYMA_19G184100 [Glycine max]|RZB48569.1 Heavy metal-associated isoprenylated plant protein 6 isoform A [Glycine soja]
Glyma.16G074800.Wm82.a4.v1	291.99	902.51	1.628	7.044e-13	Up	probable methyltransferase PMT20 isoform X1 [Glycine soja]|XP_028206859.1 probable methyltransferase PMT20 isoform X1 [Glycine soja]|XP_028206860.1 probable methyltransferase PMT20 isoform X1 [Glycine soja]|XP_028206861.1 probable methyltransferase PMT20 isoform X1 [Glycine soja]
Glyma.17G129600.Wm82.a4.v1	1822	6010.5	1.722	7.3244e-13	Up	SNF1-related protein kinase regulatory subunit gamma-1 [Glycine soja]
Glyma.04G229800.Wm82.a4.v1	3.65	76.25	4.3886	7.3559e-13	Up	RecName: Full=Small heat shock protein, chloroplastic|CAA30168.1 hsp22 (181 AA), partial [Glycine max]
Glyma.13G035100.Wm82.a4.v1	203.55	1103.2	2.4382	7.3431e-13	Up	probable calcium-binding protein CML44 [Glycine max]|XP_028196285.1 probable calcium-binding protein CML44 [Glycine soja]|KHN05151.1 Putative calcium-binding protein CML44 [Glycine soja]|KRH18051.1 hypothetical protein GLYMA_13G035100 [Glycine max]|RZB70707.1 putative calcium-binding protein CML44 [Glycine soja]
Glyma.06G070400.Wm82.a4.v1	565.31	1156.59	1.0329	7.6752e-13	Up	hypothetical protein D0Y65_013975 [Glycine soja]
Glyma.17G255602.Wm82.a4.v1	6085.4	12505.1	1.0391	7.8018e-13	Up	hypothetical protein GLYMA_17G255600 [Glycine max]
Glyma.12G043500.Wm82.a4.v1	161.04	491.61	1.6109	8.409e-13	Up	BTB/POZ domain-containing protein At3g50780 [Glycine max]|KRH24478.1 hypothetical protein GLYMA_12G043500 [Glycine max]
Glyma.02G123700.Wm82.a4.v1	1327.8	2930.24	1.1421	8.689e-13	Up	phosphatidylinositol 4-kinase gamma 5 [Glycine max]|KRH71011.1 hypothetical protein GLYMA_02G123700 [Glycine max]
Glyma.07G041700.Wm82.a4.v1	36.55	166.41	2.1871	9.2107e-13	Up	hypothetical protein GLYMA_07G041700 [Glycine max]
Glyma.16G052000.Wm82.a4.v1	2096.3	4915.06	1.2294	9.3177e-13	Up	Unknown function
Novel.23586	80.44	436.08	2.4383	1.071e-12	Up	Unknown function
Glyma.20G113800.Wm82.a4.v1	68.9	426	2.6276	1.2356e-12	Up	probable carboxylesterase 6 [Glycine max]|XP_028221125.1 probable carboxylesterase 6 [Glycine soja]|KRG90787.1 hypothetical protein GLYMA_20G113800 [Glycine max]|RZB43415.1 putative carboxylesterase 17 [Glycine soja]
Glyma.11G178200.Wm82.a4.v1	114.25	309.91	1.4402	1.501e-12	Up	uncharacterized protein LOC109794469 [Cajanus cajan]
Glyma.01G067000.Wm82.a4.v1	1046.4	2272.96	1.1193	1.5079e-12	Up	phosphatidylinositol 4-kinase gamma 5 [Glycine max]|XP_028232272.1 phosphatidylinositol 4-kinase gamma 5-like [Glycine soja]|KHN28428.1 Putative phosphatidylinositol 4-kinase type 2-beta [Glycine soja]|KRH75169.1 hypothetical protein GLYMA_01G067000 [Glycine max]|RZC28810.1 Phosphatidylinositol 4-kinase gamma 7 [Glycine soja]
Glyma.09G255000.Wm82.a4.v1	92.12	299.87	1.7029	1.535e-12	Up	1-aminocyclopropane-1-carboxylate synthase CMW33 [Glycine soja]
Glyma.09G162800.Wm82.a4.v1	0.91	77.46	6.4174	1.647e-12	Up	miraculin [Glycine max]|XP_028248498.1 miraculin-like [Glycine soja]|KRH38858.1 hypothetical protein GLYMA_09G162800 [Glycine max]
Glyma.15G115300.Wm82.a4.v1	3935.4	11466.5	1.5428	1.6818e-12	Up	cysteine proteinase inhibitor 1 [Glycine max]|KRH11536.1 hypothetical protein GLYMA_15G115300 [Glycine max]
Glyma.07G267700.Wm82.a4.v1	116.51	511.59	2.134	1.7039e-12	Up	Heavy metal-associated isoprenylated plant protein 8 isoform A, partial [Glycine soja]|RZC04844.1 Heavy metal-associated isoprenylated plant protein 8 isoform B, partial [Glycine soja]
Glyma.08G141100.Wm82.a4.v1	530.26	1126.73	1.0871	1.8398e-12	Up	Protein HEAT INTOLERANT 4 isoform B [Glycine soja]
Glyma.04G061200.Wm82.a4.v1	148.18	329.58	1.1537	1.8444e-12	Up	protein POLAR LOCALIZATION DURING ASYMMETRIC DIVISION AND REDISTRIBUTION isoform X1 [Glycine max]|XP_028227915.1 protein POLAR LOCALIZATION DURING ASYMMETRIC DIVISION AND REDISTRIBUTION-like isoform X1 [Glycine soja]|KRH61667.1 hypothetical protein GLYMA_04G061200 [Glycine max]|RZC15260.1 Protein POLAR LOCALIZATION DURING ASYMMETRIC DIVISION AND REDISTRIBUTION [Glycine soja]
Glyma.07G077600.Wm82.a4.v1	1056.27	2430.09	1.2022	1.9061e-12	Up	F-box protein PP2-A13 [Glycine max]|XP_028239659.1 F-box protein PP2-A13-like [Glycine soja]|KHN04621.1 F-box protein PP2-A13 [Glycine soja]|KRH48244.1 hypothetical protein GLYMA_07G077600 [Glycine max]|RZC01920.1 F-box protein PP2-A13 isoform A [Glycine soja]|RZC01921.1 F-box protein PP2-A13 isoform B [Glycine soja]
Glyma.18G032900.Wm82.a4.v1	1.49	303.21	7.6566	2.0115e-12	Up	uncharacterized protein LOC100785417 precursor [Glycine max]|ACU24495.1 unknown [Glycine max]|KHN07619.1 hypothetical protein glysoja_019726 [Glycine soja]|KHN07622.1 hypothetical protein glysoja_019729 [Glycine soja]|KHN26639.1 hypothetical protein glysoja_050346 [Glycine soja]|KRG97813.1 hypothetical protein GLYMA_18G032900 [Glycine max]|RZB50449.1 hypothetical protein D0Y65_047389 [Glycine soj…
Glyma.02G261700.Wm82.a4.v1	26.03	113.24	2.1234	2.022e-12	Up	dehydration-responsive element-binding protein 2C-like [Glycine soja]|XP_028217595.1 dehydration-responsive element-binding protein 2C-like [Glycine soja]|AFU35562.1 DRE-binding protein 2A;1 [Glycine max]|KHN38547.1 Dehydration-responsive element-binding protein 2C [Glycine soja]|KRH73245.1 hypothetical protein GLYMA_02G261700 [Glycine max]|RZC26814.1 Dehydration-responsive element-binding protei…
Glyma.14G056200.Wm82.a4.v1	101.94	303.95	1.5752	2.1172e-12	Up	DRE-binding protein 2A;2 [Glycine max]
Glyma.10G234600.Wm82.a4.v1	60.49	201.74	1.7377	2.2663e-12	Up	cytokinin hydroxylase [Glycine max]|XP_028182493.1 cytokinin hydroxylase-like [Glycine soja]|KHN21752.1 Cytochrome P450 734A1 [Glycine soja]|KRH35295.1 hypothetical protein GLYMA_10G234600 [Glycine max]
Glyma.17G137800.Wm82.a4.v1	464.81	1133.53	1.2864	2.4057e-12	Up	vacuolar-processing enzyme [Glycine soja]|KHN09785.1 Vacuolar-processing enzyme [Glycine soja]|RZB56784.1 Vacuolar-processing enzyme [Glycine soja]
Glyma.15G110700.Wm82.a4.v1	149.84	446.34	1.5746	2.4993e-12	Up	uncharacterized protein LOC100527295 [Glycine max]|XP_028201532.1 pyridoxal phosphate homeostasis protein-like [Glycine soja]|ACU16366.1 unknown [Glycine max]|KRH11476.1 hypothetical protein GLYMA_15G110700 [Glycine max]|RZB64081.1 Pyridoxal phosphate homeostasis protein [Glycine soja]
Glyma.10G224900.Wm82.a4.v1	1370.78	3094.51	1.1748	2.6674e-12	Up	uncharacterized protein LOC100810531 isoform X1 [Glycine max]|XP_014618058.1 uncharacterized protein LOC100810531 isoform X1 [Glycine max]|XP_028184562.1 tubby-like F-box protein 8 [Glycine soja]|XP_028184563.1 tubby-like F-box protein 8 [Glycine soja]|KHN17010.1 Tubby-like F-box protein 8 [Glycine soja]|KRH35143.1 hypothetical protein GLYMA_10G224900 [Glycine max]|KRH35144.1 hypothetical protein…
Glyma.16G105300.Wm82.a4.v1	2096.25	7336.97	1.8074	3.0655e-12	Up	putative methyltransferase PMT20 isoform G [Glycine soja]
Glyma.06G082400.Wm82.a4.v1	1718.18	5520.18	1.6838	3.6377e-12	Up	aspartate aminotransferase cytosolic isozyme AAT2 [Glycine max]
Glyma.19G046300.Wm82.a4.v1	198.2	1174.45	2.5667	3.7212e-12	Up	LOB domain-containing protein 41 isoform B [Glycine soja]
Glyma.05G124000.Wm82.a4.v1	68.6	2569.07	5.2266	3.855e-12	Up	polygalacturonase inhibitor 2 [Glycine max]|XP_028232383.1 polygalacturonase inhibitor 2-like [Glycine soja]|CAI99392.1 polygalacturonase inhibiting protein precursor [Glycine max]|KHN22938.1 Polygalacturonase inhibitor 2 [Glycine soja]|KRH58377.1 hypothetical protein GLYMA_05G124000 [Glycine max]
Glyma.15G067100.Wm82.a4.v1	762.76	1762.27	1.2083	3.9097e-12	Up	vesicle-associated protein 4-2 [Glycine max]|KRH10748.1 hypothetical protein GLYMA_15G067100 [Glycine max]
Glyma.02G303400.Wm82.a4.v1	400	1252.47	1.6467	4.02e-12	Up	cytochrome c oxidase assembly protein COX15 [Glycine max]|KRH73952.1 hypothetical protein GLYMA_02G303400 [Glycine max]
Glyma.01G141100.Wm82.a4.v1	874.4	2618.7	1.5826	4.1896e-12	Up	uncharacterized protein LOC100791746 isoform X1 [Glycine max]|XP_028238431.1 uncharacterized protein LOC114417425 isoform X1 [Glycine soja]|KRH76237.1 hypothetical protein GLYMA_01G141100 [Glycine max]|RZC29910.1 hypothetical protein D0Y65_001502 [Glycine soja]
Glyma.10G055000.Wm82.a4.v1	115.37	436.1	1.918	4.3926e-12	Up	hypothetical protein GLYMA_10G055000 [Glycine max]
Glyma.13G114000.Wm82.a4.v1	8912.46	27620.2	1.6318	4.4711e-12	Up	sucrose synthase [Glycine max]|XP_025980606.1 sucrose synthase isoform X1 [Glycine max]|XP_025980607.1 sucrose synthase isoform X1 [Glycine max]|XP_025980608.1 sucrose synthase isoform X1 [Glycine max]|XP_028195722.1 sucrose synthase [Glycine soja]|XP_028195723.1 sucrose synthase [Glycine soja]|P13708.2 RecName: Full=Sucrose synthase; AltName: Full=Nodulin-100; Short=N-100; AltName: Full=Sucrose-…
Glyma.06G172600.Wm82.a4.v1	2897.22	8740.83	1.5931	4.8245e-12	Up	glyceraldehyde-3-phosphate dehydrogenase isoform X1 [Glycine max]|XP_028236941.1 glyceraldehyde-3-phosphate dehydrogenase, cytosolic isoform X1 [Glycine soja]
Glyma.13G066500.Wm82.a4.v1	939.52	2402.83	1.3548	4.8719e-12	Up	Unknown function
Glyma.13G279200.Wm82.a4.v1	3988.31	12410.4	1.6377	4.8832e-12	Up	Unknown function
Glyma.05G127000.Wm82.a4.v1	71.3	217.86	1.6122	5.0036e-12	Up	hypothetical protein glysoja_018724 [Glycine soja]
Glyma.16G088700.Wm82.a4.v1	505.76	1148.3	1.183	5.0383e-12	Up	Serine/threonine-protein kinase MHK isoform C [Glycine soja]
Glyma.01G010100.Wm82.a4.v1	512.14	1620.11	1.6615	5.1345e-12	Up	CSC1-like protein At1g32090 [Glycine soja]|RZC27886.1 CSC1-like protein isoform A [Glycine soja]
Glyma.16G030000.Wm82.a4.v1	0	58.38	8.4506	5.1725e-12	Up	BAG family molecular chaperone regulator 6 [Glycine soja]|RZB59340.1 BAG family molecular chaperone regulator 6 [Glycine soja]
Glyma.14G201500.Wm82.a4.v1	968.03	2092.76	1.1124	5.2496e-12	Up	Protein TIC110, chloroplastic isoform B [Glycine soja]
Novel.22346	111.5	299.88	1.4278	5.327e-12	Up	Unknown function
Glyma.01G087500.Wm82.a4.v1	1624.88	4110.31	1.3388	5.4604e-12	Up	AP2/ERF and B3 domain-containing transcription repressor TEM1 [Glycine max]|XP_028234147.1 AP2/ERF and B3 domain-containing transcription repressor TEM1-like [Glycine soja]|KRH75484.1 hypothetical protein GLYMA_01G087500 [Glycine max]|ALR99821.1 RAV1 [Glycine max]|RZC29103.1 AP2/ERF and B3 domain-containing transcription repressor TEM1 [Glycine soja]
Novel.9013	96.76	226.16	1.2246	5.6397e-12	Up	Unknown function
Glyma.08G003900.Wm82.a4.v1	12.71	75.41	2.5707	5.7699e-12	Up	Diacylglycerol kinase 2 [Glycine soja]
Glyma.03G189700.Wm82.a4.v1	147.78	843.4	2.5122	6.2113e-12	Up	Pyruvate kinase 1, cytosolic isoform B [Glycine soja]|RZC21418.1 Pyruvate kinase 1, cytosolic isoform C [Glycine soja]
Glyma.09G163700.Wm82.a4.v1	2934.57	9447.35	1.6868	6.4664e-12	Up	kunitz family trypsin inhibitor precursor [Glycine max]|XP_028180125.1 kunitz trypsin inhibitor 2-like [Glycine soja]|ACU15788.1 unknown [Glycine max]|KRH38869.1 hypothetical protein GLYMA_09G163700 [Glycine max]|RZB92320.1 Miraculin [Glycine soja]
Glyma.16G164800.Wm82.a4.v1	1714.07	5305.86	1.6302	6.641e-12	Up	ethylene-responsive transcription factor ABR1 isoform X1 [Glycine max]|ALA09116.1 AP2-EREBP transcription factor, partial [Glycine max]|KRH08660.1 hypothetical protein GLYMA_16G164800 [Glycine max]
Glyma.03G022800.Wm82.a4.v1	450.28	1265.64	1.4913	6.7086e-12	Up	calmodulin [Glycine max]|XP_028224164.1 calmodulin-like [Glycine soja]|RZC18793.1 putative calcium-binding protein CML18 [Glycine soja]
Glyma.06G192400.Wm82.a4.v1	932.16	2383.33	1.3544	6.7493e-12	Up	pectinesterase 3 [Glycine max]|KRH54534.1 hypothetical protein GLYMA_06G192400 [Glycine max]
Glyma.02G026300.Wm82.a4.v1	273.84	948.98	1.7932	6.8438e-12	Up	MYB transcription factor MYB138 [Glycine max]|XP_028194029.1 transcription factor MYB1R1-like [Glycine soja]|ALA09202.1 MYB/HD-like transcription factor, partial [Glycine max]|KRH69427.1 hypothetical protein GLYMA_02G026300 [Glycine max]|RZC23096.1 Transcription factor KUA1 isoform A [Glycine soja]
Glyma.13G045700.Wm82.a4.v1	17.47	114.81	2.7153	7.2176e-12	Up	mannose-6-phosphate isomerase 1 [Glycine max]|XP_028196978.1 mannose-6-phosphate isomerase 1-like [Glycine soja]|KHN47669.1 Mannose-6-phosphate isomerase [Glycine soja]|KRH18238.1 hypothetical protein GLYMA_13G045700 [Glycine max]|RZB70892.1 Mannose-6-phosphate isomerase 1 [Glycine soja]
Glyma.19G047400.Wm82.a4.v1	564.73	1324.67	1.2303	7.2444e-12	Up	hypothetical protein GLYMA_19G047400 [Glycine max]
Novel.21827	160.68	770.39	2.261	7.2722e-12	Up	Unknown function
Glyma.12G109800.Wm82.a4.v1	81.46	248.6	1.6107	7.3846e-12	Up	Unknown function
Glyma.07G047200.Wm82.a4.v1	211.53	535.78	1.3404	7.4118e-12	Up	tyrosine-sulfated glycopeptide receptor 1 [Glycine max]|XP_028239281.1 tyrosine-sulfated glycopeptide receptor 1-like [Glycine soja]|RZC01404.1 Tyrosine-sulfated glycopeptide receptor 1 [Glycine soja]
Glyma.09G193400.Wm82.a4.v1	148.9	497.17	1.739	7.4229e-12	Up	Protein SPEAR1 isoform B [Glycine soja]
Glyma.13G227500.Wm82.a4.v1	225.6	1074.71	2.2521	7.4536e-12	Up	hypothetical protein D0Y65_004070, partial [Glycine soja]
Glyma.12G207400.Wm82.a4.v1	1238.08	3604.8	1.5419	7.6058e-12	Up	glutaredoxin-like family protein [Glycine max]|ACU23720.1 unknown [Glycine max]|KRH26996.1 hypothetical protein GLYMA_12G207400 [Glycine max]
Glyma.11G121700.Wm82.a4.v1	8.74	70.8	3.015	8.0881e-12	Up	non-symbiotic hemoglobin 1-like [Glycine max]|XP_028188815.1 non-symbiotic hemoglobin 1-like [Glycine soja]|KHN06153.1 Non-symbiotic hemoglobin 1 [Glycine soja]|KRH29528.1 hypothetical protein GLYMA_11G121700 [Glycine max]|RZB79588.1 Non-symbiotic hemoglobin 1 [Glycine soja]
Glyma.19G213100.Wm82.a4.v1	1403.7	8778.26	2.6447	8.9613e-12	Up	uncharacterized protein LOC100527371 [Glycine max]|XP_028217287.1 ethylene-responsive transcription factor ERF071 [Glycine soja]|ACU16459.1 unknown [Glycine max]|KHN43491.1 Ethylene-responsive transcription factor ERF071 [Glycine soja]
Glyma.05G170400.Wm82.a4.v1	5.42	52.34	3.2665	9.3956e-12	Up	hypothetical protein GLYMA_05G170400 [Glycine max]
Glyma.06G314700.Wm82.a4.v1	545.65	1256.17	1.2032	9.819e-12	Up	CTD small phosphatase-like protein 2 [Glycine soja]|KRH56279.1 hypothetical protein GLYMA_06G314700 [Glycine max]
Glyma.13G234700.Wm82.a4.v1	56.92	160.8	1.4988	1.0006e-11	Up	NAC domain-containing protein 73 [Glycine max]|XP_028188469.1 NAC domain-containing protein 73-like [Glycine soja]|KRH21348.1 hypothetical protein GLYMA_13G234700 [Glycine max]|KRH21349.1 hypothetical protein GLYMA_13G234700 [Glycine max]|KRH21350.1 hypothetical protein GLYMA_13G234700 [Glycine max]|RZB82493.1 NAC domain-containing protein 73 [Glycine soja]
Glyma.11G123300.Wm82.a4.v1	415.86	2881.87	2.7927	1.0963e-11	Up	uncharacterized protein LOC112998379 [Glycine max]|KHN06165.1 hypothetical protein glysoja_031607 [Glycine soja]|KRH29547.1 hypothetical protein GLYMA_11G123300 [Glycine max]|RZB79605.1 hypothetical protein D0Y65_029731 [Glycine soja]
Glyma.18G206600.Wm82.a4.v1	44.54	161.14	1.857	1.097e-11	Up	uncharacterized protein LOC100500303 [Glycine max]|XP_028213306.1 uncharacterized protein LOC114395673 [Glycine soja]|AFU35565.1 DRE-binding protein 2D;2 [Glycine max]|KHN40701.1 Dehydration-responsive element-binding protein 2A [Glycine soja]|KRH00328.1 hypothetical protein GLYMA_18G206600 [Glycine max]|RZB52932.1 Dehydration-responsive element-binding protein 2A [Glycine soja]
Glyma.11G064800.Wm82.a4.v1	194.42	567.34	1.5451	1.1314e-11	Up	homeobox-leucine zipper protein ATHB-40 [Glycine max]|XP_028188451.1 homeobox-leucine zipper protein ATHB-40-like [Glycine soja]|KHN42008.1 Homeobox-leucine zipper protein ATHB-40 [Glycine soja]|ALA09192.1 homeodomain/HOMEOBOX transcription factor, partial [Glycine max]|KRH28621.1 hypothetical protein GLYMA_11G064800 [Glycine max]|AOG74801.1 transcription factor hdz4 [Glycine soja]|RZB78654.1 Hom…
Glyma.16G107000.Wm82.a4.v1	81.7	451.22	2.4654	1.1321e-11	Up	protein NUCLEAR FUSION DEFECTIVE 4 [Glycine max]|KRH07731.1 hypothetical protein GLYMA_16G107000 [Glycine max]
Glyma.17G120767.Wm82.a4.v1	156.61	457.82	1.5482	1.1453e-11	Up	glucan endo-1,3-beta-glucosidase 8-like [Glycine max]|XP_028210020.1 glucan endo-1,3-beta-glucosidase 8-like [Glycine soja]|RZB56516.1 hypothetical protein D0Y65_045602 [Glycine soja]
Glyma.10G227400.Wm82.a4.v1	165.36	500.75	1.5988	1.1627e-11	Up	ABC transporter C family member 10 isoform X1 [Glycine max]|XP_006589505.1 ABC transporter C family member 10 isoform X1 [Glycine max]|XP_014618830.1 ABC transporter C family member 10 isoform X1 [Glycine max]|XP_025979941.1 ABC transporter C family member 10 isoform X1 [Glycine max]|XP_025979942.1 ABC transporter C family member 10 isoform X1 [Glycine max]|XP_028185614.1 ABC transporter C family…
Glyma.13G206500.Wm82.a4.v1	322.84	984.81	1.609	1.1812e-11	Up	adenosine deaminase-like protein [Glycine max]|XP_006594432.1 adenosine deaminase-like protein [Glycine max]|XP_014621197.1 adenosine deaminase-like protein [Glycine max]|XP_028191740.1 adenosine deaminase-like protein [Glycine soja]|KHN37590.1 Adenosine deaminase-like protein [Glycine soja]|KRH20877.1 hypothetical protein GLYMA_13G206500 [Glycine max]|KRH20878.1 hypothetical protein GLYMA_13G206…
Glyma.08G139800.Wm82.a4.v1	436.56	2564.05	2.5541	1.1866e-11	Up	Unknown function
Glyma.20G008300.Wm82.a4.v1	67.26	407.05	2.5974	1.222e-11	Up	hypothetical protein D0Y65_052745 [Glycine soja]
Glyma.20G008200.Wm82.a4.v1	78.08	330.84	2.0829	1.2938e-11	Up	hypothetical protein GLYMA_20G008200 [Glycine max]
Glyma.20G117150.Wm82.a4.v1	805.01	1710.26	1.0871	1.3353e-11	Up	Glutamine--tRNA ligase isoform B [Glycine soja]
Glyma.17G074800.Wm82.a4.v1	484.89	1191.32	1.2966	1.3398e-11	Up	CBL-interacting serine/threonine-protein kinase 6 [Glycine max]|KRH03068.1 hypothetical protein GLYMA_17G074800 [Glycine max]
Glyma.07G188900.Wm82.a4.v1	526.93	1257.53	1.2551	1.4007e-11	Up	uncharacterized protein LOC100806189 [Glycine max]|ACU19781.1 unknown [Glycine max]
Glyma.07G064500.Wm82.a4.v1	447.15	1122.92	1.3288	1.4624e-11	Up	uncharacterized protein LOC100781776 [Glycine max]
Glyma.16G039600.Wm82.a4.v1	33.58	156.23	2.2194	1.4706e-11	Up	spermidine hydroxycinnamoyl transferase [Glycine max]|KRH06686.1 hypothetical protein GLYMA_16G039600 [Glycine max]
Glyma.08G345200.Wm82.a4.v1	398.29	989.62	1.3133	1.5812e-11	Up	Ubiquinone biosynthesis monooxygenase COQ6, mitochondrial isoform C [Glycine soja]
Glyma.07G129000.Wm82.a4.v1	130.06	631.04	2.2782	1.6036e-11	Up	1-aminocyclopropane-1-carboxylate oxidase 1-like [Cajanus cajan]|KYP41767.1 1-aminocyclopropane-1-carboxylate oxidase 1 [Cajanus cajan]
Glyma.03G130900.Wm82.a4.v1	2335.84	5827.32	1.3189	1.7747e-11	Up	triacylglycerol lipase SDP1 [Glycine max]|XP_028225230.1 triacylglycerol lipase SDP1-like [Glycine soja]|KRH66817.1 hypothetical protein GLYMA_03G130900 [Glycine max]|RZC20441.1 Triacylglycerol lipase SDP1 [Glycine soja]
Glyma.02G265900.Wm82.a4.v1	172.32	1337.92	2.9565	1.84e-11	Up	calcium-binding EF-hand family protein [Glycine max]|XP_028217983.1 uncharacterized protein LOC114399950 [Glycine soja]|ACU15829.1 unknown [Glycine max]|KHN38514.1 hypothetical protein glysoja_004179 [Glycine soja]|KRH73306.1 hypothetical protein GLYMA_02G265900 [Glycine max]|RZC26866.1 hypothetical protein D0Y65_005173 [Glycine soja]
Glyma.11G208700.Wm82.a4.v1	2813.27	6787.35	1.2706	1.9055e-11	Up	OXS3-like protein [Glycine max]|ACU13872.1 unknown, partial [Glycine max]|KRH30829.1 hypothetical protein GLYMA_11G208700 [Glycine max]
Glyma.04G221500.Wm82.a4.v1	26.27	101.46	1.9499	1.9869e-11	Up	hypothetical protein GLYMA_04G221500 [Glycine max]|RZC17778.1 hypothetical protein D0Y65_010486 [Glycine soja]
Glyma.20G201900.Wm82.a4.v1	30	149.11	2.3142	1.9979e-11	Up	hypothetical protein glysoja_000714 [Glycine soja]|KRG92284.1 hypothetical protein GLYMA_20G201900 [Glycine max]|RZB44900.1 hypothetical protein D0Y65_054673 [Glycine soja]
Glyma.20G022400.Wm82.a4.v1	105.57	372.47	1.8189	2.1499e-11	Up	BOI-related E3 ubiquitin-protein ligase 1 [Glycine max]|KRG89416.1 hypothetical protein GLYMA_20G022400 [Glycine max]
Glyma.01G102300.Wm82.a4.v1	101.96	498.67	2.2901	2.174e-11	Up	uncharacterized protein LOC100305924 [Glycine max]|XP_028235268.1 uncharacterized protein LOC114414986 [Glycine soja]|ACU13842.1 unknown [Glycine max]|KHN43839.1 hypothetical protein glysoja_039086 [Glycine soja]|KRH75698.1 hypothetical protein GLYMA_01G102300 [Glycine max]|RZC29324.1 hypothetical protein D0Y65_001052 [Glycine soja]
Glyma.19G108500.Wm82.a4.v1	535.88	1075.12	1.0047	2.2148e-11	Up	Transposon TX1 149 kDa protein [Glycine soja]
Glyma.13G247100.Wm82.a4.v1	58.98	220.77	1.9055	2.273e-11	Up	putative PAP-specific phosphatase, mitochondrial [Glycine soja]|RZB63433.1 putative PAP-specific phosphatase, mitochondrial [Glycine soja]
Glyma.19G132300.Wm82.a4.v1	321.74	968.9	1.5907	2.2904e-11	Up	hypothetical protein GLYMA_19G132300 [Glycine max]
Glyma.07G020600.Wm82.a4.v1	1568.39	3518.19	1.1657	2.3288e-11	Up	uncharacterized protein LOC100785526 [Glycine max]|XP_028238951.1 uncharacterized protein LOC114418025 [Glycine soja]|KHN04203.1 hypothetical protein glysoja_032699 [Glycine soja]|KRH47293.1 hypothetical protein GLYMA_07G020600 [Glycine max]|RZC00956.1 hypothetical protein D0Y65_016639 [Glycine soja]
Glyma.17G035400.Wm82.a4.v1	710.68	2469.42	1.7968	2.4258e-11	Up	WRKY transcription factor 23-like isoform X1 [Glycine soja]
Glyma.09G160100.Wm82.a4.v1	272.43	707.12	1.3765	2.4386e-11	Up	uncharacterized protein LOC100816914 isoform X2 [Glycine max]|XP_028181699.1 uncharacterized protein LOC114368671 isoform X2 [Glycine soja]|KHM99771.1 hypothetical protein glysoja_023912 [Glycine soja]|KRH38815.1 hypothetical protein GLYMA_09G160100 [Glycine max]|RZB92272.1 hypothetical protein D0Y65_024333 [Glycine soja]
Glyma.04G252000.Wm82.a4.v1	124.77	385.36	1.6272	2.5482e-11	Up	hypothetical protein D0Y65_010781 [Glycine soja]|RZC18299.1 hypothetical protein D0Y65_010781 [Glycine soja]
Glyma.U005100.Wm82.a4.v1	142.44	314.68	1.1443	2.5562e-11	Up	Zinc finger CCCH domain-containing protein 48, partial [Glycine soja]
Glyma.05G127100.Wm82.a4.v1	11.15	66.01	2.5627	2.5803e-11	Up	hypothetical protein GLYMA_05G127100 [Glycine max]
Glyma.19G108400.Wm82.a4.v1	815	2044.11	1.3267	2.9053e-11	Up	Retrovirus-related Pol polyprotein from transposon TNT 1-94 [Cajanus cajan]
Glyma.20G168500.Wm82.a4.v1	279.26	807.29	1.532	2.9592e-11	Up	Ethylene-responsive transcription factor ERF114 [Glycine soja]
Glyma.20G008400.Wm82.a4.v1	668.07	2023.76	1.599	3.0434e-11	Up	uncharacterized protein LOC100500479 [Glycine max]|ACU15568.1 unknown [Glycine max]|KHM99013.1 hypothetical protein glysoja_024313 [Glycine soja]|KRG89208.1 hypothetical protein GLYMA_20G008400 [Glycine max]|RZB41865.1 hypothetical protein D0Y65_052746 [Glycine soja]
Glyma.04G212100.Wm82.a4.v1	833.96	2132.37	1.3546	3.0523e-11	Up	2-oxoisovalerate dehydrogenase subunit alpha 2, mitochondrial isoform B [Glycine soja]
Glyma.06G052900.Wm82.a4.v1	606.36	1391.63	1.1983	3.0891e-11	Up	hypothetical protein LR48_Vigan04g235000 [Vigna angularis]
Glyma.02G145300.Wm82.a4.v1	2341.49	5821.37	1.314	3.1388e-11	Up	hypothetical protein GLYMA_02G145300 [Glycine max]
Glyma.15G145600.Wm82.a4.v1	9.33	134.04	3.8431	3.269e-11	Up	uncharacterized protein LOC100527201 [Glycine max]|XP_028203624.1 class 10 plant pathogenesis-related protein 2E-like [Glycine soja]|ACU16253.1 unknown [Glycine max]|KHN14645.1 Disease resistance response protein DRRG49-C [Glycine soja]|KRH12010.1 hypothetical protein GLYMA_15G145600 [Glycine max]|RZB64639.1 Disease resistance response protein DRRG49-C [Glycine soja]
Glyma.18G280432.Wm82.a4.v1	26.36	119.54	2.1823	3.36e-11	Up	hypothetical protein GLYMA_18G280400 [Glycine max]
Glyma.13G251700.Wm82.a4.v1	1273.23	7600.57	2.5776	3.4474e-11	Up	PR1a precursor [Glycine max]|XP_003543107.1 pathogenesis-related protein 1 [Glycine max]|XP_003543109.1 pathogenesis-related protein 1 [Glycine max]|XP_003543111.1 pathogenesis-related protein 1 [Glycine max]|XP_014621805.1 pathogenesis-related protein 1 [Glycine max]|XP_028188193.1 pathogenesis-related protein 1-like [Glycine soja]|XP_028188194.1 pathogenesis-related protein 1-like [Glycine soja…
Glyma.14G096800.Wm82.a4.v1	1.51	47.82	4.9819	3.4611e-11	Up	Heat shock factor protein HSF30 [Glycine soja]|ALA09185.1 heat shock transcription factor [Glycine max]
Glyma.01G061800.Wm82.a4.v1	165.19	428.17	1.3742	3.7699e-11	Up	uncharacterized protein LOC100804606 [Glycine max]|KRH75085.1 hypothetical protein GLYMA_01G061800 [Glycine max]
Glyma.14G151600.Wm82.a4.v1	19.57	117.87	2.5883	4.0165e-11	Up	WAT1-related protein At4g08290 [Glycine max]|XP_028199709.1 WAT1-related protein At4g08290-like [Glycine soja]|KRH16366.1 hypothetical protein GLYMA_14G151600 [Glycine max]|RZB69001.1 WAT1-related protein [Glycine soja]
Glyma.16G047600.Wm82.a4.v1	78.98	309.79	1.9726	4.2243e-11	Up	AP2-like ethylene-responsive transcription factor BBM1 [Glycine max]
Glyma.14G058700.Wm82.a4.v1	568.04	1610.64	1.5035	4.4054e-11	Up	probable 2-oxoglutarate-dependent dioxygenase At5g05600 [Glycine max]|XP_028198965.1 probable 2-oxoglutarate-dependent dioxygenase At5g05600 [Glycine soja]|KRH14938.1 hypothetical protein GLYMA_14G058700 [Glycine max]|RZB67628.1 putative 2-oxoglutarate-dependent dioxygenase [Glycine soja]
Glyma.10G017600.Wm82.a4.v1	3128.6	9593.1	1.6165	4.6735e-11	Up	uncharacterized protein LOC100306369 [Glycine max]|XP_028185812.1 indole-3-acetic acid-induced protein ARG2-like [Glycine soja]|ACU14506.1 unknown [Glycine max]|KHN03714.1 Indole-3-acetic acid-induced protein ARG2 [Glycine soja]|KRH31861.1 hypothetical protein GLYMA_10G017600 [Glycine max]|RZB85232.1 Indole-3-acetic acid-induced protein ARG2 [Glycine soja]
Glyma.08G250300.Wm82.a4.v1	2604.43	9770.49	1.9075	4.7938e-11	Up	uncharacterized protein LOC100527287 [Glycine max]|XP_028246997.1 uncharacterized protein LOC114424352 [Glycine soja]|ACU16358.1 unknown [Glycine max]|KHN30319.1 hypothetical protein glysoja_037830 [Glycine soja]|KRH45092.1 hypothetical protein GLYMA_08G250300 [Glycine max]|RZB98706.1 hypothetical protein D0Y65_021554 [Glycine soja]
Glyma.18G238000.Wm82.a4.v1	60.21	387.07	2.6842	4.8159e-11	Up	Heavy metal-associated isoprenylated plant protein 39 isoform B [Glycine soja]
Glyma.07G078800.Wm82.a4.v1	193.42	429.04	1.1502	4.8232e-11	Up	RING-H2 finger protein ATL39 isoform X1 [Glycine max]|XP_028239677.1 RING-H2 finger protein ATL39-like isoform X1 [Glycine soja]
Glyma.08G315900.Wm82.a4.v1	502.3	1077.8	1.1016	4.9011e-11	Up	peptide methionine sulfoxide reductase A1-like isoform X1 [Glycine soja]|XP_028215636.1 peptide methionine sulfoxide reductase A1-like isoform X1 [Glycine soja]|RZB51393.1 Peptide methionine sulfoxide reductase isoform A [Glycine soja]
Novel.17085	1.52	52.04	5.102	4.9016e-11	Up	Unknown function
Glyma.16G212500.Wm82.a4.v1	125.59	420.08	1.7427	5.1445e-11	Up	kunitz type trypsin inhibitor precursor [Glycine max]|ACU16359.1 unknown [Glycine max]|KRH09380.1 hypothetical protein GLYMA_16G212500 [Glycine max]
Glyma.07G129300.Wm82.a4.v1	299.5	654.97	1.129	5.4012e-11	Up	cytidine deaminase 1 [Glycine max]|XP_028240255.1 cytidine deaminase 1-like [Glycine soja]|KRH49056.1 hypothetical protein GLYMA_07G129300 [Glycine max]|RZC02714.1 Cytidine deaminase 1 [Glycine soja]
Glyma.07G066100.Wm82.a4.v1	313.63	743.03	1.2447	5.4225e-11	Up	MYB transcription factor MYB133 [Glycine max]|KRH48063.1 hypothetical protein GLYMA_07G066100 [Glycine max]
Glyma.02G171300.Wm82.a4.v1	214.98	708	1.7195	5.6839e-11	Up	homeobox-leucine zipper protein HOX11 [Glycine max]|XP_028208911.1 homeobox-leucine zipper protein HOX11-like [Glycine soja]|KRH71831.1 hypothetical protein GLYMA_02G171300 [Glycine max]|RZC25408.1 Homeobox-leucine zipper protein HAT14 [Glycine soja]
Glyma.05G239400.Wm82.a4.v1	261.37	839.71	1.6842	5.7865e-11	Up	circadian clock-associated FKF1 [Glycine max]|XP_028233981.1 adagio protein 3-like [Glycine soja]|KHN21615.1 Adagio protein 3 [Glycine soja]|KRH60424.1 hypothetical protein GLYMA_05G239400 [Glycine max]|RZC14042.1 Adagio protein 3 [Glycine soja]
Glyma.10G121524.Wm82.a4.v1	1563.41	5399.82	1.7882	5.8817e-11	Up	RecName: Full=DNA-binding protein DRP90|CAA38247.1 drp90 protein [Glycine max]
Glyma.06G275700.Wm82.a4.v1	218.18	595.67	1.4491	5.9829e-11	Up	aspartate aminotransferase, mitochondrial [Glycine max]|XP_028237992.1 aspartate aminotransferase, mitochondrial [Glycine soja]|KHN33939.1 Aspartate aminotransferase, mitochondrial [Glycine soja]|KRH55720.1 hypothetical protein GLYMA_06G275700 [Glycine max]|RZC09469.1 Aspartate aminotransferase, mitochondrial [Glycine soja]
Glyma.19G172500.Wm82.a4.v1	714.37	1658.28	1.2152	5.998e-11	Up	histone H4 [Glycine max]|XP_028216051.1 histone H4-like [Glycine soja]|KRG95810.1 hypothetical protein GLYMA_19G172500 [Glycine max]|RZB48389.1 Histone H4 [Glycine soja]
Glyma.02G248000.Wm82.a4.v1	102.12	262.27	1.3605	6.2159e-11	Up	elicitor-responsive protein 1 [Glycine max]|XP_028185008.1 elicitor-responsive protein 1-like [Glycine soja]|KHN41096.1 Elicitor-responsive protein 1 [Glycine soja]|KRH73038.1 hypothetical protein GLYMA_02G248000 [Glycine max]|RZC26615.1 Elicitor-responsive protein 1 [Glycine soja]
Glyma.03G221350.Wm82.a4.v1	159.22	3242.83	4.348	6.3094e-11	Up	probable glycerol-3-phosphate acyltransferase 2 [Glycine max]|XP_028226344.1 probable glycerol-3-phosphate acyltransferase 2 [Glycine soja]|KRH68291.1 hypothetical protein GLYMA_03G221300 [Glycine max]|RZC21915.1 putative glycerol-3-phosphate acyltransferase 2 [Glycine soja]
Glyma.10G237800.Wm82.a4.v1	134.18	319.59	1.2526	6.3928e-11	Up	heat stress transcription factor 19 [Glycine max]|KRH35353.1 hypothetical protein GLYMA_10G237800 [Glycine max]
Glyma.02G027900.Wm82.a4.v1	11.49	68.88	2.5856	6.6042e-11	Up	metalloendoproteinase 5-MMP-like [Glycine soja]
Glyma.05G222400.Wm82.a4.v1	803.63	4176.12	2.3775	6.6294e-11	Up	Unknown function
Glyma.08G254400.Wm82.a4.v1	95.67	304.39	1.6701	6.9788e-11	Up	BZIP transcription factor [Glycine max]|XP_028245833.1 basic leucine zipper 43-like [Glycine soja]|ACU15597.1 unknown [Glycine max]|KHN14454.1 Ocs element-binding factor 1 [Glycine soja]|ALA09162.1 BZIP transcription factor, partial [Glycine max]|KRH45160.1 hypothetical protein GLYMA_08G254400 [Glycine max]|RZB98788.1 Basic leucine zipper 43 [Glycine soja]
Glyma.03G149400.Wm82.a4.v1	413.46	840.84	1.0242	7.0144e-11	Up	Putative indole-3-acetic acid-amido synthetase GH3.6 [Glycine soja]
Glyma.15G271900.Wm82.a4.v1	1165.08	3432.77	1.559	7.3981e-11	Up	transcription factor bHLH130 isoform X2 [Glycine max]|KRH13908.1 hypothetical protein GLYMA_15G271900 [Glycine max]
Glyma.11G177900.Wm82.a4.v1	81.25	224.22	1.4649	7.4486e-11	Up	hypothetical protein CR513_62063, partial [Mucuna pruriens]
Glyma.13G110500.Wm82.a4.v1	174.77	425.44	1.2842	7.4709e-11	Up	uncharacterized protein LOC100798890 [Glycine max]|KRH19323.1 hypothetical protein GLYMA_13G110500 [Glycine max]
Glyma.16G042000.Wm82.a4.v1	617.72	1319.98	1.0957	7.5321e-11	Up	NADPH-dependent aldehyde reductase-like protein, chloroplastic [Glycine max]|XP_028207661.1 NADPH-dependent aldehyde reductase-like protein, chloroplastic [Glycine soja]|KRH06721.1 hypothetical protein GLYMA_16G042000 [Glycine max]|RZB59529.1 NADPH-dependent aldehyde reductase-like protein, chloroplastic [Glycine soja]
Glyma.03G107500.Wm82.a4.v1	5.13	49.03	3.2538	7.6967e-11	Up	uncharacterized protein At1g28695 [Glycine max]|XP_028224987.1 uncharacterized protein At1g28695-like [Glycine soja]|KHN31104.1 Hypothetical protein glysoja_030755 [Glycine soja]|KRH66448.1 hypothetical protein GLYMA_03G107500 [Glycine max]|RZC20094.1 hypothetical protein D0Y65_006790 [Glycine soja]
Glyma.06G191400.Wm82.a4.v1	364.57	1208.23	1.7285	8.158e-11	Up	PREDICTED: ABC transporter A family member 7-like isoform X1 [Vigna angularis]
Glyma.05G158200.Wm82.a4.v1	179.98	456.24	1.3427	8.2867e-11	Up	uncharacterized protein LOC100527802 [Glycine max]|XP_028232855.1 dof zinc finger protein DOF1.5-like isoform X1 [Glycine soja]|ACU16979.1 unknown [Glycine max]|KHN06397.1 Dof zinc finger protein DOF1.5 [Glycine soja]|KRH58964.1 hypothetical protein GLYMA_05G158200 [Glycine max]|RZC12675.1 Dof zinc finger protein DOF1.5 [Glycine soja]
Glyma.02G059500.Wm82.a4.v1	422.17	1064.89	1.3351	8.5223e-11	Up	PQ-loop repeat-containing protein [Glycine max]|XP_028197641.1 lysosomal amino acid transporter 1-like isoform X1 [Glycine soja]|ACU24122.1 unknown [Glycine max]|KRH69959.1 hypothetical protein GLYMA_02G059500 [Glycine max]|RZC23619.1 putative vacuolar amino acid transporter YPQ1 [Glycine soja]
Glyma.01G022500.Wm82.a4.v1	250.55	808.24	1.6898	8.5641e-11	Up	AP2-like ethylene-responsive transcription factor AIL6 isoform B [Glycine soja]
Glyma.13G069200.Wm82.a4.v1	755.63	1591	1.074	8.8985e-11	Up	Zinc finger AN1 domain-containing stress-associated protein 12 isoform B [Glycine soja]
Glyma.06G082700.Wm82.a4.v1	2.09	59.75	4.8256	9.0352e-11	Up	D-amino-acid transaminase, chloroplastic isoform A [Glycine soja]
Glyma.15G013900.Wm82.a4.v1	1044.01	2124.89	1.0251	9.0907e-11	Up	coatomer subunit beta&apos;-3 [Vigna radiata var. radiata]
Glyma.13G231800.Wm82.a4.v1	33.89	136.9	2.0158	9.4151e-11	Up	GDSL esterase/lipase At1g28580-like [Glycine soja]|KRH21309.1 hypothetical protein GLYMA_13G231800 [Glycine max]|RZB82449.1 GDSL esterase/lipase [Glycine soja]
Glyma.03G248400.Wm82.a4.v1	3899.19	9731.44	1.3195	9.5939e-11	Up	probable aldo-keto reductase 1 isoform 2 [Glycine max]
Glyma.08G082400.Wm82.a4.v1	124.31	306.21	1.2996	9.7811e-11	Up	WRKY transcription factor 28-like isoform X1 [Glycine soja]|KHN39136.1 Putative WRKY transcription factor 28 [Glycine soja]|RZB95858.1 WRKY transcription factor 28 isoform A [Glycine soja]
Glyma.08G300150.Wm82.a4.v1	8.79	54.72	2.6406	9.8013e-11	Up	ribonuclease H, partial [Trifolium pratense]
Glyma.14G176800.Wm82.a4.v1	10.17	183.51	4.1695	9.8039e-11	Up	plant cysteine oxidase 4 [Glycine max]|KRH16770.1 hypothetical protein GLYMA_14G176800 [Glycine max]
Glyma.09G116300.Wm82.a4.v1	438.11	1168.83	1.4158	1.018e-10	Up	LEAF RUST 10 DISEASE-RESISTANCE LOCUS RECEPTOR-LIKE PROTEIN KINASE-like 1.2 [Glycine soja]|RZB91678.1 LEAF RUST 10 DISEASE-RESISTANCE LOCUS RECEPTOR-LIKE PROTEIN KINASE-like 1.2 isoform A [Glycine soja]|RZB91679.1 LEAF RUST 10 DISEASE-RESISTANCE LOCUS RECEPTOR-LIKE PROTEIN KINASE-like 1.2 isoform B [Glycine soja]
Glyma.04G215500.Wm82.a4.v1	585.79	1468.81	1.3264	1.0465e-10	Up	serine/threonine-protein kinase ATG1t isoform X1 [Glycine max]|XP_028229696.1 serine/threonine-protein kinase ATG1t-like isoform X1 [Glycine soja]|KRH64088.1 hypothetical protein GLYMA_04G215500 [Glycine max]|RZC17677.1 Serine/threonine-protein kinase ATG1t isoform B [Glycine soja]
Glyma.13G164300.Wm82.a4.v1	250.06	679.59	1.443	1.0459e-10	Up	uncharacterized protein LOC100781021 [Glycine max]|XP_028191852.1 uncharacterized protein LOC114377509 [Glycine soja]|KRH20230.1 hypothetical protein GLYMA_13G164300 [Glycine max]|RZB81390.1 hypothetical protein D0Y65_030899 [Glycine soja]
Glyma.13G067800.Wm82.a4.v1	2774.1	6132.95	1.1446	1.0528e-10	Up	Paired amphipathic helix protein Sin3-like 2 isoform A [Glycine soja]
Glyma.17G061800.Wm82.a4.v1	256.92	1040.53	2.0179	1.056e-10	Up	plasma membrane ATPase 4 [Glycine max]|KRH02845.1 hypothetical protein GLYMA_17G061800 [Glycine max]
Glyma.12G065100.Wm82.a4.v1	541.48	1116.12	1.0439	1.0767e-10	Up	Putative histone H2B.1 [Glycine soja]|KRH24830.1 hypothetical protein GLYMA_12G065100 [Glycine max]
Glyma.08G207700.Wm82.a4.v1	158.9	540.4	1.7667	1.1655e-10	Up	F-box/kelch-repeat protein [Glycine max]|XP_028244565.1 F-box/kelch-repeat protein At1g80440-like [Glycine soja]|KRH44388.1 hypothetical protein GLYMA_08G207700 [Glycine max]|RZB97970.1 F-box/kelch-repeat protein [Glycine soja]
Glyma.13G091100.Wm82.a4.v1	2029.7	4583.69	1.1753	1.1667e-10	Up	uncharacterized protein LOC100817369 [Glycine max]|ACU24450.1 unknown [Glycine max]|KRH18935.1 hypothetical protein GLYMA_13G091100 [Glycine max]
Glyma.09G199100.Wm82.a4.v1	713.45	1716.88	1.2671	1.1983e-10	Up	mechanosensitive ion channel protein 2, chloroplastic-like [Glycine soja]|XP_028182024.1 mechanosensitive ion channel protein 2, chloroplastic-like [Glycine soja]|RZB92934.1 Mechanosensitive ion channel protein 2, chloroplastic isoform A [Glycine soja]|RZB92935.1 Mechanosensitive ion channel protein 2, chloroplastic isoform B [Glycine soja]|RZB92936.1 Mechanosensitive ion channel protein 2, chlor…
Glyma.03G122200.Wm82.a4.v1	353.65	751.03	1.0862	1.2263e-10	Up	WAT1-related protein At5g07050-like [Glycine soja]|KRH66689.1 hypothetical protein GLYMA_03G122200 [Glycine max]|RZC20319.1 WAT1-related protein [Glycine soja]
Glyma.14G098200.Wm82.a4.v1	667.46	2162.41	1.696	1.2553e-10	Up	uncharacterized protein LOC100499733 [Glycine max]|XP_028200549.1 uncharacterized protein LOC114384911 [Glycine soja]|ACU13428.1 unknown [Glycine max]|KHN17256.1 hypothetical protein glysoja_010715 [Glycine soja]|KRH15596.1 hypothetical protein GLYMA_14G098200 [Glycine max]|RZB68369.1 hypothetical protein D0Y65_038230 [Glycine soja]
Glyma.14G214800.Wm82.a4.v1	8.19	54.4	2.7342	1.259e-10	Up	uncharacterized protein LOC100802108 [Glycine max]|XP_028199808.1 15.7 kDa heat shock protein, peroxisomal-like [Glycine soja]|ACU24469.1 unknown [Glycine max]|KHN39460.1 15.7 kDa heat shock protein, peroxisomal [Glycine soja]|KRH17351.1 hypothetical protein GLYMA_14G214800 [Glycine max]|RZB70132.1 15.7 kDa heat shock protein, peroxisomal [Glycine soja]
Glyma.06G092100.Wm82.a4.v1	125.69	345.56	1.4598	1.3044e-10	Up	Unknown function
Novel.19336	132.21	581.15	2.1358	1.334e-10	Up	Unknown function
Novel.24902	12.92	97.11	2.9075	1.3886e-10	Up	Unknown function
Glyma.17G137400.Wm82.a4.v1	162.25	508.01	1.6469	1.4336e-10	Up	21 kDa protein [Glycine max]|XP_028210177.1 21 kDa protein-like [Glycine soja]|KRH04067.1 hypothetical protein GLYMA_17G137400 [Glycine max]|RZB56776.1 Pectinesterase inhibitor 11 [Glycine soja]
Glyma.11G141600.Wm82.a4.v1	665.7	1436.6	1.1099	1.466e-10	Up	PREDICTED: uncharacterized protein LOC108319572 [Vigna angularis]
Glyma.10G209100.Wm82.a4.v1	205.21	541.48	1.3999	1.5157e-10	Up	OTU domain-containing protein isoform E [Glycine soja]|RZB88303.1 OTU domain-containing protein isoform F [Glycine soja]
Glyma.19G045600.Wm82.a4.v1	115.91	259.77	1.1653	1.5653e-10	Up	uncharacterized protein LOC100810571 [Glycine max]|XP_028219190.1 uncharacterized protein LOC114400761 [Glycine soja]|ACU17800.1 unknown [Glycine max]|KRG93842.1 hypothetical protein GLYMA_19G045600 [Glycine max]|RZB46447.1 Thylakoid membrane protein slr0575 [Glycine soja]
Glyma.12G113200.Wm82.a4.v1	950.05	2030	1.0956	1.6048e-10	Up	putative uncharacterized protein DDB_G0271606 isoform X1 [Glycine max]|XP_028193023.1 putative uncharacterized protein DDB_G0271606 isoform X1 [Glycine soja]|KRH25575.1 hypothetical protein GLYMA_12G113200 [Glycine max]|RZB75367.1 hypothetical protein D0Y65_034011 [Glycine soja]
Glyma.19G000700.Wm82.a4.v1	2005.27	10808.2	2.4302	1.6111e-10	Up	pyruvate kinase isoform X1 [Glycine max]|XP_028218082.1 pyruvate kinase, cytosolic isozyme-like [Glycine soja]|KHN19708.1 Pyruvate kinase, cytosolic isozyme [Glycine soja]|KRG93165.1 hypothetical protein GLYMA_19G000700 [Glycine max]|KRG93166.1 hypothetical protein GLYMA_19G000700 [Glycine max]|RZB45768.1 Pyruvate kinase, cytosolic isozyme [Glycine soja]
Glyma.08G137600.Wm82.a4.v1	314.78	735.19	1.224	1.624e-10	Up	ethylene-responsive transcription factor [Glycine max]|XP_028243789.1 ethylene-responsive transcription factor ERF060-like [Glycine soja]|AAQ57226.1 DREB2 [Glycine max]|KRH43212.1 hypothetical protein GLYMA_08G137600 [Glycine max]|KRH43213.1 hypothetical protein GLYMA_08G137600 [Glycine max]|RZB96806.1 Ethylene-responsive transcription factor ERF060 [Glycine soja]
Glyma.13G229300.Wm82.a4.v1	15.02	108.91	2.856	1.6229e-10	Up	splicing factor 3B subunit 1-like [Glycine soja]|RZB82417.1 Splicing factor 3B subunit 1 [Glycine soja]
Glyma.14G083000.Wm82.a4.v1	373.85	813.55	1.1222	1.6415e-10	Up	uncharacterized protein LOC100781222 isoform X1 [Glycine max]|XP_028200164.1 uncharacterized protein LOC114384656 isoform X1 [Glycine soja]|KHN35679.1 hypothetical protein glysoja_037589 [Glycine soja]|KRH15362.1 hypothetical protein GLYMA_14G083000 [Glycine max]|RZB68076.1 Serine/threonine-protein kinase CBK1 isoform B [Glycine soja]|RZB68082.1 Serine/threonine-protein kinase CBK1 isoform H [Gly…
Glyma.03G058500.Wm82.a4.v1	28.89	139.48	2.27	1.6634e-10	Up	Vacuolar cation/proton exchanger 3 isoform B [Glycine soja]
Glyma.06G064900.Wm82.a4.v1	162.25	371.98	1.1973	1.6656e-10	Up	hypothetical protein glysoja_023230 [Glycine soja]
Glyma.13G118300.Wm82.a4.v1	204.65	560.78	1.455	1.6941e-10	Up	diacylglycerol O-acyltransferase 3, cytosolic [Glycine max]|KRH19466.1 hypothetical protein GLYMA_13G118300 [Glycine max]
Glyma.16G009000.Wm82.a4.v1	266.96	561.49	1.0722	1.6961e-10	Up	uncharacterized protein LOC100799109 [Glycine max]|XP_028205520.1 uncharacterized protein LOC114389119 [Glycine soja]|KHN39618.1 hypothetical protein glysoja_020696 [Glycine soja]|KRH06200.1 hypothetical protein GLYMA_16G009000 [Glycine max]|RZB58980.1 hypothetical protein D0Y65_042336 [Glycine soja]
Glyma.15G165500.Wm82.a4.v1	393.75	912.25	1.2126	1.7371e-10	Up	uncharacterized protein LOC100812967 [Glycine max]|XP_006597796.1 uncharacterized protein LOC100812967 [Glycine max]|KRH12308.1 hypothetical protein GLYMA_15G165500 [Glycine max]
Glyma.19G109400.Wm82.a4.v1	545.47	1356.85	1.315	1.8885e-10	Up	thioredoxin-like 1-1, chloroplastic-like [Glycine max]|ACU20247.1 unknown [Glycine max]
Glyma.13G336200.Wm82.a4.v1	1681.02	3520.54	1.0664	1.9108e-10	Up	triosephosphate isomerase [Glycine max]|AAT46998.1 triosephosphate isomerase [Glycine max]
Glyma.16G074700.Wm82.a4.v1	419.02	995.7	1.2489	1.9445e-10	Up	Transposon TX1 149 kDa protein [Glycine soja]
Glyma.13G340300.Wm82.a4.v1	7073.51	14756	1.0608	1.9583e-10	Up	Xanthine dehydrogenase 1 isoform D [Glycine soja]
Glyma.04G042400.Wm82.a4.v1	1766.01	3652.07	1.0483	1.9659e-10	Up	hypothetical protein GLYMA_04G042400 [Glycine max]|RZC14954.1 putative receptor protein kinase ZmPK1 [Glycine soja]
Glyma.17G104300.Wm82.a4.v1	177.11	460.42	1.3776	2.0247e-10	Up	uncharacterized protein LOC102666496 [Glycine max]|KRH03546.1 hypothetical protein GLYMA_17G104300 [Glycine max]
Glyma.05G148300.Wm82.a4.v1	5959.25	14091.3	1.2416	2.0354e-10	Up	Calmodulin-binding transcription activator 4 isoform D [Glycine soja]
Glyma.04G128700.Wm82.a4.v1	550.92	1306.78	1.2463	2.0447e-10	Up	CTD small phosphatase-like protein 2 isoform B [Glycine soja]
Glyma.20G009800.Wm82.a4.v1	298.1	916.64	1.6211	2.0452e-10	Up	Myb family transcription factor EFM isoform C [Glycine soja]
Glyma.02G093200.Wm82.a4.v1	1380.78	5508.94	1.9962	2.0912e-10	Up	Heat shock cognate 70 kDa protein 2 isoform B [Glycine soja]
Glyma.03G130000.Wm82.a4.v1	281.76	608.44	1.1111	2.1867e-10	Up	uncharacterized protein LOC100788079 [Glycine max]|XP_028225223.1 two-component response regulator ARR9-like [Glycine soja]|ACU21117.1 unknown [Glycine max]|KHN30383.1 Two-component response regulator ARR9 [Glycine soja]|KRH66808.1 hypothetical protein GLYMA_03G130000 [Glycine max]|RZC20432.1 Two-component response regulator ARR9 [Glycine soja]
Glyma.08G047300.Wm82.a4.v1	415.74	1367.27	1.7177	2.1967e-10	Up	MACPF domain-containing protein At1g14780-like isoform X2 [Glycine soja]
Glyma.09G218100.Wm82.a4.v1	22.97	93.04	2.0183	2.3792e-10	Up	Long-chain-alcohol oxidase FAO4A [Glycine soja]
Glyma.02G106700.Wm82.a4.v1	905.71	1943.39	1.1017	2.4278e-10	Up	sphinganine C4-monooxygenase 1 [Glycine max]|XP_028230762.1 sphinganine C4-monooxygenase 1-like [Glycine soja]|KHN01214.1 Sphingoid base hydroxylase 2 [Glycine soja]|KRH74849.1 hypothetical protein GLYMA_01G046500 [Glycine max]|RZC28495.1 Sphinganine C4-monooxygenase 2 [Glycine soja]
Glyma.12G031700.Wm82.a4.v1	350.55	767.55	1.1309	2.4428e-10	Up	uncharacterized protein LOC100526982 [Glycine max]|XP_028192514.1 actin-depolymerizing factor 5-like [Glycine soja]|ACU16018.1 unknown [Glycine max]|KHN05406.1 Actin-depolymerizing factor 5 [Glycine soja]|KRH24296.1 hypothetical protein GLYMA_12G031700 [Glycine max]|RZB74040.1 Actin-depolymerizing factor 5 isoform A [Glycine soja]
Glyma.07G117300.Wm82.a4.v1	233.74	732.91	1.6491	2.6604e-10	Up	FCS-like zinc-finger domain-containing protein [Glycine max]|XP_028240106.1 FCS-Like Zinc finger 3-like [Glycine soja]|ACU14475.1 unknown [Glycine max]|KHN01617.1 hypothetical protein glysoja_034403 [Glycine soja]|KRH48855.1 hypothetical protein GLYMA_07G117300 [Glycine max]|RZC02515.1 hypothetical protein D0Y65_017591 [Glycine soja]
Glyma.19G242300.Wm82.a4.v1	715.51	1823.42	1.3497	2.7734e-10	Up	Cysteine synthase [Glycine soja]
Glyma.04G076200.Wm82.a4.v1	1706.02	4024.25	1.2381	2.824e-10	Up	WRKY transcription factor 50 [Glycine max]|XP_028228137.1 probable WRKY transcription factor 17 [Glycine soja]|ABS18446.1 transcription factor, partial [Glycine max]|RZC15542.1 putative WRKY transcription factor 11 [Glycine soja]
Glyma.06G194600.Wm82.a4.v1	30.53	192.7	2.6569	2.8544e-10	Up	hypothetical protein glysoja_032821 [Glycine soja]|KRH54564.1 hypothetical protein GLYMA_06G194600 [Glycine max]|RZC08326.1 hypothetical protein D0Y65_015170 [Glycine soja]
Glyma.03G202100.Wm82.a4.v1	856.71	1875.06	1.1303	2.8765e-10	Up	digalactosyldiacylglycerol synthase 1, chloroplastic [Glycine max]|XP_028226105.1 digalactosyldiacylglycerol synthase 1, chloroplastic [Glycine soja]|KRH68005.1 hypothetical protein GLYMA_03G202100 [Glycine max]|RZC21596.1 Digalactosyldiacylglycerol synthase 1, chloroplastic isoform A [Glycine soja]
Glyma.15G270100.Wm82.a4.v1	82.05	207.32	1.3376	3.1439e-10	Up	hypothetical protein GLYMA_15G270100 [Glycine max]
Glyma.11G246600.Wm82.a4.v1	3.95	43.33	3.4621	3.2431e-10	Up	putative heat shock protein [Glycine max]|XP_028196279.1 small heat shock protein, chloroplastic-like [Glycine soja]|KHN44401.1 Small heat shock protein, chloroplastic [Glycine soja]|KRH31411.1 hypothetical protein GLYMA_11G246600 [Glycine max]|RZB73276.1 Small heat shock protein, chloroplastic [Glycine soja]
Glyma.14G100000.Wm82.a4.v1	0	39.78	7.8957	3.2854e-10	Up	alpha-crystallin domain-containing protein [Glycine max]|XP_028200079.1 17.9 kDa class II heat shock protein-like [Glycine soja]|ACU15807.1 unknown [Glycine max]|KHN04255.1 17.9 kDa class II heat shock protein [Glycine soja]|KRH15621.1 hypothetical protein GLYMA_14G100000 [Glycine max]|RZB68395.1 17.9 kDa class II heat shock protein [Glycine soja]
Glyma.08G234200.Wm82.a4.v1	2532.07	6745.75	1.4137	3.2935e-10	Up	E3 ubiquitin-protein ligase RGLG4 isoform X3 [Glycine max]|XP_028244865.1 E3 ubiquitin-protein ligase RGLG4-like isoform X3 [Glycine soja]|KRH44832.1 hypothetical protein GLYMA_08G234200 [Glycine max]
Glyma.08G073300.Wm82.a4.v1	53.65	154.7	1.5293	3.3379e-10	Up	Protein LNK1 isoform D [Glycine soja]
Glyma.11G129300.Wm82.a4.v1	1669.03	5049.62	1.5972	3.3989e-10	Up	beta-glucosidase 13 [Glycine max]|XP_028188499.1 beta-glucosidase 13-like [Glycine soja]|KHN06220.1 Beta-glucosidase 12 [Glycine soja]|KRH29657.1 hypothetical protein GLYMA_11G129300 [Glycine max]|RZB79704.1 Beta-glucosidase 12 [Glycine soja]
Glyma.06G018700.Wm82.a4.v1	201.79	421.2	1.0622	3.4582e-10	Up	hypothetical protein glysoja_014700 [Glycine soja]
Glyma.16G115700.Wm82.a4.v1	131.28	297.76	1.1822	3.4899e-10	Up	uncharacterized protein LOC114191455 [Vigna unguiculata]
Glyma.03G231700.Wm82.a4.v1	1575.97	3487.31	1.1459	3.7334e-10	Up	uncharacterized protein LOC100527623 [Glycine max]|XP_028226485.1 universal stress protein PHOS32-like isoform X1 [Glycine soja]|ACU16752.1 unknown [Glycine max]|KHN03936.1 Universal stress protein A-like protein [Glycine soja]|RZC22098.1 Universal stress protein A-like protein isoform B [Glycine soja]
Glyma.13G138300.Wm82.a4.v1	647.44	1299.32	1.005	3.9562e-10	Up	peroxidase 21-like [Glycine soja]|KHN48312.1 Peroxidase 21 [Glycine soja]|RZB72451.1 Peroxidase 21 [Glycine soja]
Glyma.07G077500.Wm82.a4.v1	483.85	1102	1.1879	3.9861e-10	Up	hypothetical protein glysoja_021921 [Glycine soja]
Glyma.07G150900.Wm82.a4.v1	279.82	982.9	1.8128	4.0218e-10	Up	putative 2-oxoglutarate-dependent dioxygenase isoform B [Glycine soja]
Glyma.01G006500.Wm82.a4.v1	1493.66	3537.63	1.244	4.1999e-10	Up	histone deacetylase, partial [Trifolium pratense]
Glyma.09G173200.Wm82.a4.v1	2785.11	6509.33	1.2248	4.3181e-10	Up	hypothetical protein GLYMA_09G173200 [Glycine max]|RZB92475.1 Glutamine synthetase PR-2 isoform B [Glycine soja]
Glyma.08G330700.Wm82.a4.v1	887.05	2148.54	1.2764	4.573e-10	Up	cellulose synthase-like protein E1 [Glycine max]|KRH46396.1 hypothetical protein GLYMA_08G330700 [Glycine max]
Glyma.16G013400.Wm82.a4.v1	66.19	266.25	2.0088	4.6409e-10	Up	protein LURP-one-related 11 [Glycine max]|XP_028206679.1 protein LURP-one-related 11-like [Glycine soja]
Glyma.03G160300.Wm82.a4.v1	38.77	114.16	1.5594	4.7827e-10	Up	cytochrome P450 94A1 [Glycine max]|KRH67328.1 hypothetical protein GLYMA_03G160300 [Glycine max]
Glyma.03G088800.Wm82.a4.v1	1014.07	2529.5	1.3187	4.8771e-10	Up	serine/threonine-protein kinase OXI1 [Glycine max]|KRH66186.1 hypothetical protein GLYMA_03G088800 [Glycine max]
Glyma.11G192900.Wm82.a4.v1	1796.22	4120.53	1.198	4.9512e-10	Up	Unknown function
Glyma.17G041600.Wm82.a4.v1	943.44	2278.42	1.2722	5.0259e-10	Up	thioredoxin (TRX)-like superfamily protein [Glycine max]|XP_028209585.1 diacylglycerol O-acyltransferase 3-like [Glycine soja]|KRH02489.1 hypothetical protein GLYMA_17G041600 [Glycine max]|RZB55154.1 Diacylglycerol O-acyltransferase 3, cytosolic [Glycine soja]
Glyma.13G222100.Wm82.a4.v1	157.25	621.35	1.9821	5.53e-10	Up	codeine O-demethylase-like [Glycine soja]|RZB82290.1 ABC transporter B family member 9 isoform B [Glycine soja]
Glyma.01G161500.Wm82.a4.v1	462.39	1336.71	1.5318	5.7295e-10	Up	hypothetical protein glysoja_003110 [Glycine soja]|KRH76573.1 hypothetical protein GLYMA_01G161300 [Glycine max]
Glyma.10G225102.Wm82.a4.v1	259.98	532.11	1.0339	5.8121e-10	Up	Trihelix transcription factor GT-2 isoform B [Glycine soja]
Glyma.05G082400.Wm82.a4.v1	7865.09	19433.3	1.305	6.0684e-10	Up	probable disease resistance protein At5g66900 [Glycine max]|XP_006579884.1 probable disease resistance protein At5g66900 [Glycine max]|XP_014631033.1 probable disease resistance protein At5g66900 [Glycine max]|XP_028232035.1 probable disease resistance protein At5g66900 [Glycine soja]|XP_028232036.1 probable disease resistance protein At5g66900 [Glycine soja]|XP_028232037.1 probable disease resis…
Glyma.02G293400.Wm82.a4.v1	2.1	37.3	4.1419	6.0917e-10	Up	probable WRKY transcription factor 31 [Glycine soja]|RZC27317.1 WRKY transcription factor 6 [Glycine soja]
Glyma.12G233300.Wm82.a4.v1	1237.19	3876.36	1.6476	6.3283e-10	Up	probable leucine-rich repeat receptor-like serine/threonine-protein kinase At3g14840 isoform X1 [Glycine max]|KRH27397.1 hypothetical protein GLYMA_12G233300 [Glycine max]
Glyma.02G098800.Wm82.a4.v1	118.17	343.29	1.5396	6.6711e-10	Up	Transcription factor HHO3 isoform B [Glycine soja]
Novel.20923	96.54	723.63	2.9054	6.6752e-10	Up	Unknown function
Glyma.17G242000.Wm82.a4.v1	594.77	1435.42	1.2708	6.7197e-10	Up	Serine/threonine-protein kinase 38-like isoform B [Glycine soja]
Glyma.09G210400.Wm82.a4.v1	668.72	1904.47	1.5101	6.7809e-10	Up	disease resistance protein RPM1 [Glycine max]|KRH39626.1 hypothetical protein GLYMA_09G210400 [Glycine max]
Glyma.16G037600.Wm82.a4.v1	402.94	1957.68	2.2805	6.8713e-10	Up	plant cysteine oxidase 2-like [Glycine soja]|KHN46745.1 2-aminoethanethiol dioxygenase [Glycine soja]|RZB59455.1 Plant cysteine oxidase 2 [Glycine soja]
Glyma.17G260700.Wm82.a4.v1	36.2	166.91	2.205	6.9436e-10	Up	E3 ubiquitin-protein ligase ATL23 [Glycine max]
Glyma.10G256100.Wm82.a4.v1	179.49	459.71	1.3573	7.1306e-10	Up	hypothetical protein D0Y65_028132 [Glycine soja]
Glyma.03G105400.Wm82.a4.v1	201.76	664.82	1.7208	7.3643e-10	Up	Unknown function
Glyma.14G073300.Wm82.a4.v1	564.22	2582.62	2.1945	7.3839e-10	Up	uncharacterized protein LOC100795383 [Glycine max]|ACU23997.1 unknown [Glycine max]
Glyma.19G231900.Wm82.a4.v1	188.85	531.5	1.4926	7.3958e-10	Up	uncharacterized protein LOC114400638 [Glycine soja]|CAA55294.1 epoxide hydrolase [Glycine max]|RZB49353.1 Epoxide hydrolase A [Glycine soja]
Glyma.02G158500.Wm82.a4.v1	5.12	46	3.1645	7.6236e-10	Up	hypothetical protein GLYMA_02G158500 [Glycine max]|RZC25200.1 hypothetical protein D0Y65_004059 [Glycine soja]
Glyma.09G085000.Wm82.a4.v1	169.76	750.56	2.1445	7.7809e-10	Up	nitrate regulatory gene2 protein [Glycine max]|XP_006587112.1 nitrate regulatory gene2 protein [Glycine max]|KRH37731.1 hypothetical protein GLYMA_09G085000 [Glycine max]|KRH37732.1 hypothetical protein GLYMA_09G085000 [Glycine max]
Glyma.08G021000.Wm82.a4.v1	129.34	403.21	1.6404	7.7991e-10	Up	hypothetical protein glysoja_002856 [Glycine soja]|KRH41288.1 hypothetical protein GLYMA_08G021000 [Glycine max]|RZB94846.1 hypothetical protein D0Y65_019371 [Glycine soja]
Glyma.12G120300.Wm82.a4.v1	800.54	1658.17	1.0508	7.8083e-10	Up	Acyl-coenzyme A oxidase 3, peroxisomal isoform B [Glycine soja]
Glyma.08G005600.Wm82.a4.v1	1348.04	2804.63	1.057	7.879e-10	Up	calcium-dependent protein kinase SK5 [Glycine max]|XP_028242484.1 calcium-dependent protein kinase SK5 [Glycine soja]|P28583.1 RecName: Full=Calcium-dependent protein kinase SK5; Short=CDPK|AAB00806.1 calmcium/calmodulin-dependent protein kinase [Glycine max]|KRH41022.1 hypothetical protein GLYMA_08G005600 [Glycine max]|RZB94561.1 Calcium-dependent protein kinase SK5 isoform A [Glycine soja]
Glyma.08G338800.Wm82.a4.v1	49.36	171.46	1.7982	7.913e-10	Up	hydroquinone glucosyltransferase [Glycine max]|XP_028246236.1 hydroquinone glucosyltransferase-like [Glycine soja]|KRH46512.1 hypothetical protein GLYMA_08G338800 [Glycine max]|RZC00112.1 Hydroquinone glucosyltransferase [Glycine soja]
Glyma.07G256300.Wm82.a4.v1	517.94	1172.93	1.1795	8.0036e-10	Up	uncharacterized protein LOC100803168 [Glycine max]|XP_028241795.1 transmembrane protein 45A-like [Glycine soja]|KRH51013.1 hypothetical protein GLYMA_07G256300 [Glycine max]
Glyma.12G137400.Wm82.a4.v1	31.13	109.41	1.8144	8.1503e-10	Up	putative AAA domain-containing protein C24B10.10c isoform B [Glycine soja]
Glyma.08G106700.Wm82.a4.v1	0.91	49.35	5.7637	8.4442e-10	Up	70 kDa peptidyl-prolyl isomerase [Glycine max]|KRH42713.1 hypothetical protein GLYMA_08G106700 [Glycine max]
Glyma.13G095300.Wm82.a4.v1	2037.07	4522.51	1.1506	8.523e-10	Up	probable xyloglucan endotransglucosylase/hydrolase protein 23 [Glycine max]|KRH19006.1 hypothetical protein GLYMA_13G095300 [Glycine max]
Glyma.11G029800.Wm82.a4.v1	233.98	506.01	1.1123	8.6029e-10	Up	putative transferase At4g12130, mitochondrial [Glycine max]|XP_028189846.1 putative transferase At4g12130, mitochondrial [Glycine soja]|KHN34967.1 Putative transferase CAF17 like, mitochondrial [Glycine soja]|KRH28023.1 hypothetical protein GLYMA_11G029800 [Glycine max]|RZB78048.1 putative transferase, mitochondrial [Glycine soja]
Glyma.03G057100.Wm82.a4.v1	201.01	458.49	1.19	8.655e-10	Up	putative 2-oxoglutarate-dependent dioxygenase [Glycine soja]
Glyma.05G065800.Wm82.a4.v1	490.71	1212.69	1.3055	8.6867e-10	Up	expansin-like B1 [Glycine max]|XP_028231836.1 expansin-like B1 [Glycine soja]|KRH57515.1 hypothetical protein GLYMA_05G065800 [Glycine max]|RZC11284.1 Expansin-like B1 [Glycine soja]
Glyma.18G032700.Wm82.a4.v1	0.59	81.04	7.0684	8.8443e-10	Up	uncharacterized protein LOC100811611 [Glycine max]|XP_003552658.1 uncharacterized protein LOC100814828 [Glycine max]|XP_006601973.1 uncharacterized protein LOC100819627 [Glycine max]|XP_014626267.1 uncharacterized protein LOC100819627 [Glycine max]|XP_028213953.1 uncharacterized protein LOC114396251 [Glycine soja]|XP_028213954.1 uncharacterized protein LOC114396251 [Glycine soja]|XP_028213956.1 u…
Glyma.15G251600.Wm82.a4.v1	288.45	917.89	1.6699	8.9147e-10	Up	Unknown function
Glyma.09G217200.Wm82.a4.v1	531.44	1566.3	1.5592	9.3356e-10	Up	probable LRR receptor-like serine/threonine-protein kinase At3g47570 [Glycine max]|XP_028180288.1 probable LRR receptor-like serine/threonine-protein kinase At3g47570 [Glycine soja]|RZB93249.1 putative LRR receptor-like serine/threonine-protein kinase [Glycine soja]
Glyma.13G138600.Wm82.a4.v1	3810.76	7642.14	1.0039	9.3281e-10	Up	polyubiquitin 11 [Citrus clementina]|XP_006594132.1 polyubiquitin 11 [Glycine max]|XP_028197513.1 polyubiquitin 11 [Glycine soja]|ESR42019.1 hypothetical protein CICLE_v10012654mg [Citrus clementina]|KDO45140.1 hypothetical protein CISIN_1g0269401mg [Citrus sinensis]|KDO45141.1 hypothetical protein CISIN_1g0269401mg [Citrus sinensis]|KHN48309.1 Polyubiquitin [Glycine soja]|KRH19844.1 hypothetical…
Glyma.01G028800.Wm82.a4.v1	50.11	149.01	1.5703	9.4131e-10	Up	F-box/kelch-repeat protein At1g23390 [Glycine max]|KRH74567.1 hypothetical protein GLYMA_01G028800 [Glycine max]
Glyma.18G061000.Wm82.a4.v1	20.92	93.88	2.1676	9.6024e-10	Up	probable protein phosphatase 2C 2 [Glycine max]|KRG98261.1 hypothetical protein GLYMA_18G061000 [Glycine max]
Glyma.13G179300.Wm82.a4.v1	512.53	1501.38	1.5508	9.9029e-10	Up	uncharacterized protein LOC100779951 isoform X1 [Glycine max]|XP_028190756.1 uncharacterized protein LOC114376712 isoform X1 [Glycine soja]|KHN10002.1 hypothetical protein glysoja_026902 [Glycine soja]|KRH20450.1 hypothetical protein GLYMA_13G179300 [Glycine max]|RZB81592.1 hypothetical protein D0Y65_031045 [Glycine soja]
Glyma.09G237000.Wm82.a4.v1	293.63	769.06	1.3895	1.0186e-09	Up	cyclic dof factor 2-like [Glycine soja]|KHN11617.1 Dof zinc finger protein DOF5.2 [Glycine soja]|RZB93572.1 Cyclic dof factor 2 [Glycine soja]
Glyma.07G136500.Wm82.a4.v1	361.51	942.77	1.3832	1.1104e-09	Up	uncharacterized protein LOC102660955 [Glycine max]|XP_028230750.1 uncharacterized protein LOC114411197 [Glycine soja]
Glyma.U039500.Wm82.a4.v1	2213.91	6290.54	1.5067	1.2647e-09	Up	putative tRNA pseudouridine synthase [Glycine soja]|KHN08840.1 Putative tRNA pseudouridine synthase [Glycine soja]|RZB69921.1 putative tRNA pseudouridine synthase [Glycine soja]
Glyma.18G144850.Wm82.a4.v1	0.61	56.79	6.5535	1.2963e-09	Up	hypothetical protein GLYMA_04G012500 [Glycine max]
Glyma.07G200500.Wm82.a4.v1	0.3	59.54	7.5157	1.299e-09	Up	17.5 kDa class I heat shock protein [Glycine max]|XP_028241092.1 17.5 kDa class I heat shock protein [Glycine soja]|P04793.1 RecName: Full=17.5 kDa class I heat shock protein; AltName: Full=HSP 17.5-M|AAB03893.1 17.5 kd heat shock protein Gmhsp17.6L [Glycine max]|KHN15484.1 17.5 kDa class I heat shock protein [Glycine soja]|KRH50107.1 hypothetical protein GLYMA_07G200500 [Glycine max]|RZC03792.1 …
Glyma.08G086300.Wm82.a4.v1	330.92	853.02	1.3665	1.4073e-09	Up	Potassium transporter 11 isoform B [Glycine soja]
Glyma.16G076600.Wm82.a4.v1	26.73	182.93	2.7731	1.429e-09	Up	abscisic acid 8&apos;-hydroxylase 1 isoform X2 [Glycine max]
Glyma.12G108400.Wm82.a4.v1	2456.73	5580.4	1.1837	1.445e-09	Up	LRR receptor-like kinase [Glycine max]|KRH25511.1 hypothetical protein GLYMA_12G108400 [Glycine max]
Glyma.19G115600.Wm82.a4.v1	557.11	2048.07	1.8782	1.5049e-09	Up	plant cysteine oxidase 2 [Glycine max]|KRG94882.1 hypothetical protein GLYMA_19G115600 [Glycine max]
Glyma.09G148900.Wm82.a4.v1	65.14	369.38	2.5025	1.5483e-09	Up	probable fructokinase-7 isoform X2 [Glycine max]|XP_028205470.1 probable fructokinase-7 isoform X2 [Glycine soja]|RZB61850.1 putative fructokinase-7 isoform A [Glycine soja]
Glyma.15G170100.Wm82.a4.v1	136.53	316.39	1.2133	1.5576e-09	Up	uncharacterized protein LOC102670321 [Glycine max]|KHN24605.1 hypothetical protein glysoja_032249 [Glycine soja]|KRH12405.1 hypothetical protein GLYMA_15G170100 [Glycine max]
Glyma.01G171700.Wm82.a4.v1	3.94	40.36	3.358	1.5609e-09	Up	uncharacterized protein LOC102670210 [Glycine max]|KRH76743.1 hypothetical protein GLYMA_01G171700 [Glycine max]
Glyma.11G192800.Wm82.a4.v1	535.01	1238.88	1.2117	1.6684e-09	Up	basic helix-loop-helix transcription factor bHLH59 [Glycine max]|XP_028188569.1 transcription factor FER-LIKE IRON DEFICIENCY-INDUCED TRANSCRIPTION FACTOR-like [Glycine soja]|KRH30560.1 hypothetical protein GLYMA_11G192800 [Glycine max]|RZB80396.1 Transcription factor FER-LIKE IRON DEFICIENCY-INDUCED TRANSCRIPTION FACTOR [Glycine soja]
Glyma.04G030900.Wm82.a4.v1	6533.66	14431.5	1.1433	1.6815e-09	Up	uncharacterized protein LOC114408635 [Glycine soja]|KRH61149.1 hypothetical protein GLYMA_04G030900 [Glycine max]|KRH61150.1 hypothetical protein GLYMA_04G030900 [Glycine max]|RZC14772.1 hypothetical protein D0Y65_008620 [Glycine soja]
Glyma.10G033300.Wm82.a4.v1	35.07	127.75	1.8666	1.6909e-09	Up	hypothetical protein GLYMA_10G033300 [Glycine max]
Glyma.01G177400.Wm82.a4.v1	415.93	861.93	1.0516	1.8514e-09	Up	G-box-binding factor 1-like isoform X1 [Glycine soja]|RZC30504.1 G-box-binding factor 1 isoform B [Glycine soja]
Glyma.13G135500.Wm82.a4.v1	561.34	1385.99	1.304	1.8732e-09	Up	Glutathione S-transferase L3 isoform B [Glycine soja]
Glyma.06G154400.Wm82.a4.v1	266.98	1200.09	2.1683	1.8868e-09	Up	NAC domain-containing protein 104 isoform X1 [Glycine max]|XP_028236441.1 NAC domain-containing protein 104-like isoform X1 [Glycine soja]|KHN09619.1 NAC domain-containing protein 68 [Glycine soja]|KRH53910.1 hypothetical protein GLYMA_06G154400 [Glycine max]|RZC07685.1 NAC domain-containing protein 104 isoform A [Glycine soja]|RZC07686.1 NAC domain-containing protein 104 isoform B [Glycine soja]
Glyma.18G165200.Wm82.a4.v1	166.68	357.56	1.1005	1.9135e-09	Up	Small ubiquitin-related modifier 2 isoform B [Glycine soja]
Glyma.06G276800.Wm82.a4.v1	1100.34	2231.43	1.02	1.9295e-09	Up	uncharacterized protein LOC100812760 [Glycine max]|XP_006582278.1 uncharacterized protein LOC100812760 [Glycine max]|XP_014632264.1 uncharacterized protein LOC100812760 [Glycine max]|KRH55736.1 hypothetical protein GLYMA_06G276800 [Glycine max]|KRH55737.1 hypothetical protein GLYMA_06G276800 [Glycine max]|KRH55738.1 hypothetical protein GLYMA_06G276800 [Glycine max]
Glyma.17G165200.Wm82.a4.v1	163.37	374.63	1.1976	1.9482e-09	Up	Metal transporter Nramp3 isoform B [Glycine soja]
Glyma.15G217700.Wm82.a4.v1	288.41	1052.37	1.8673	1.9802e-09	Up	uncharacterized protein LOC100800510 [Glycine max]|XP_028202131.1 uncharacterized protein LOC114386339 [Glycine soja]|KRH13122.1 hypothetical protein GLYMA_15G217700 [Glycine max]|RZB65704.1 hypothetical protein D0Y65_041671 [Glycine soja]
Glyma.16G078900.Wm82.a4.v1	143.54	368.39	1.3605	2.0391e-09	Up	receptor-like protein kinase 5 [Glycine max]|XP_028206217.1 receptor-like protein kinase 5 [Glycine soja]|KRH07286.1 hypothetical protein GLYMA_16G078900 [Glycine max]|RZB60070.1 Receptor-like protein kinase HSL1 [Glycine soja]
Glyma.02G092300.Wm82.a4.v1	70.85	292.28	2.0444	2.0449e-09	Up	uncharacterized protein LOC100782908 [Glycine max]|KRH70473.1 hypothetical protein GLYMA_02G092300 [Glycine max]
Glyma.01G224400.Wm82.a4.v1	1151.53	3263.22	1.5028	2.0709e-09	Up	mitochondrial adenine nucleotide transporter ADNT1 isoform X2 [Glycine max]
Glyma.12G065200.Wm82.a4.v1	285.25	573.87	1.0089	2.0877e-09	Up	probable histone H2B.1 [Glycine soja]
Glyma.02G155600.Wm82.a4.v1	6518.8	15876.6	1.2842	2.1433e-09	Up	hypothetical protein GLYMA_02G155600 [Glycine max]
Glyma.20G014400.Wm82.a4.v1	68.21	236.4	1.7932	2.1943e-09	Up	homeobox-leucine zipper protein HOX3 [Glycine max]|KRG89300.1 hypothetical protein GLYMA_20G014400 [Glycine max]
Glyma.20G010000.Wm82.a4.v1	479.93	1181.22	1.2992	2.2688e-09	Up	uncharacterized protein LOC100813442 [Glycine max]|XP_028221310.1 uncharacterized protein LOC114402825 [Glycine soja]|KRG89235.1 hypothetical protein GLYMA_20G010000 [Glycine max]|RZB41895.1 hypothetical protein D0Y65_052762 [Glycine soja]
Glyma.14G110700.Wm82.a4.v1	34.41	109.07	1.6646	2.2858e-09	Up	hypothetical protein glysoja_047503 [Glycine soja]
Glyma.08G177400.Wm82.a4.v1	40.59	276.81	2.7692	2.3204e-09	Up	dicarboxylate transporter 2.1, chloroplastic [Glycine max]|XP_028244195.1 dicarboxylate transporter 2.1, chloroplastic-like [Glycine soja]|KRH43882.1 hypothetical protein GLYMA_08G177400 [Glycine max]|RZB97434.1 Dicarboxylate transporter 2.1, chloroplastic [Glycine soja]
Glyma.05G237300.Wm82.a4.v1	57.11	168.39	1.561	2.395e-09	Up	uncharacterized protein LOC100815747 [Glycine max]|KRH60391.1 hypothetical protein GLYMA_05G237300 [Glycine max]
Glyma.05G008900.Wm82.a4.v1	12	106.03	3.1408	2.4039e-09	Up	Early nodulin-93 [Glycine soja]
Glyma.07G086200.Wm82.a4.v1	26.25	94.5	1.8481	2.7268e-09	Up	indole-3-pyruvate monooxygenase YUCCA2 [Glycine max]|XP_028239787.1 indole-3-pyruvate monooxygenase YUCCA2-like [Glycine soja]|KHN20682.1 Flavin-containing monooxygenase YUCCA2 [Glycine soja]|KRH48393.1 hypothetical protein GLYMA_07G086200 [Glycine max]|RZC02049.1 Indole-3-pyruvate monooxygenase YUCCA2 [Glycine soja]
Glyma.08G058400.Wm82.a4.v1	908.12	1850.66	1.0273	2.743e-09	Up	sphingosine kinase 1 isoform X1 [Glycine max]|KRH41918.1 hypothetical protein GLYMA_08G058400 [Glycine max]
Glyma.13G361100.Wm82.a4.v1	26.55	151.72	2.5147	2.9592e-09	Up	hypothetical protein GLYMA_13G361100 [Glycine max]
Glyma.10G266000.Wm82.a4.v1	227.04	468.07	1.0442	3.0185e-09	Up	hypothetical protein D0Y65_048538 [Glycine soja]
Glyma.07G178200.Wm82.a4.v1	45.95	199.1	2.1145	3.0972e-09	Up	hypothetical protein glysoja_046790 [Glycine soja]
Novel.23207	47.01	217.58	2.2106	3.1024e-09	Up	Unknown function
Glyma.01G195700.Wm82.a4.v1	49.03	139.7	1.5123	3.1221e-09	Up	phytosulfokines-like [Glycine soja]|KHN36317.1 Phytosulfokines 2 [Glycine soja]|KRH77162.1 hypothetical protein GLYMA_01G195700 [Glycine max]|RZC30820.1 Phytosulfokine 2 [Glycine soja]
Glyma.08G364700.Wm82.a4.v1	489.28	1135.66	1.215	3.3075e-09	Up	uncharacterized protein LOC102659568 [Glycine max]|KRH46919.1 hypothetical protein GLYMA_08G364700 [Glycine max]
Glyma.06G154800.Wm82.a4.v1	952.26	2085	1.1304	3.4105e-09	Up	probable methyltransferase PMT26 [Glycine max]|XP_006581774.1 probable methyltransferase PMT26 [Glycine max]|XP_028236447.1 probable methyltransferase PMT26 [Glycine soja]|XP_028236448.1 probable methyltransferase PMT26 [Glycine soja]|KRH53915.1 hypothetical protein GLYMA_06G154800 [Glycine max]|KRH53916.1 hypothetical protein GLYMA_06G154800 [Glycine max]|RZC07692.1 putative methyltransferase PM…
Glyma.04G167500.Wm82.a4.v1	511.06	1138.05	1.1552	3.4894e-09	Up	thioredoxin-like 1-2, chloroplastic [Glycine max]|KRH63313.1 hypothetical protein GLYMA_04G167500 [Glycine max]
Glyma.20G194400.Wm82.a4.v1	95.83	249.83	1.3833	3.487e-09	Up	receptor-like protein kinase [Glycine max]|XP_028219466.1 receptor-like protein kinase [Glycine soja]|KRG92156.1 hypothetical protein GLYMA_20G194400 [Glycine max]|RZB44764.1 Receptor-like protein kinase [Glycine soja]
Glyma.16G041200.Wm82.a4.v1	5912.39	13549.7	1.1965	3.5176e-09	Up	glutamate dehydrogenase 1 [Glycine max]|XP_006598765.1 glutamate dehydrogenase 1 isoform X1 [Glycine max]|XP_028205396.1 glutamate dehydrogenase 1 [Glycine soja]|XP_028205397.1 glutamate dehydrogenase 1 [Glycine soja]|CAI53673.1 glutamate dehydrogenase 1 [Glycine max]|KHN46779.1 Glutamate dehydrogenase 1 [Glycine soja]|KRH06710.1 hypothetical protein GLYMA_16G041200 [Glycine max]|KRH06711.1 hypot…
Glyma.12G048000.Wm82.a4.v1	81.97	610.03	2.8954	3.5378e-09	Up	uncharacterized protein LOC112998540 [Glycine max]|KRH24545.1 hypothetical protein GLYMA_12G048000 [Glycine max]
Glyma.09G215500.Wm82.a4.v1	218.35	445	1.0279	3.5965e-09	Up	Unknown function
Glyma.02G260400.Wm82.a4.v1	51.69	130.29	1.3344	3.61e-09	Up	hypothetical protein PHAVU_001G247900g [Phaseolus vulgaris]|ESW35592.1 hypothetical protein PHAVU_001G247900g [Phaseolus vulgaris]
Glyma.18G290300.Wm82.a4.v1	169.86	954.87	2.4908	3.6565e-09	Up	calcium-binding EF-hand protein [Glycine max]|XP_028212808.1 uncharacterized protein LOC114395273 [Glycine soja]|KHN13903.1 hypothetical protein glysoja_016187 [Glycine soja]|KRH01648.1 hypothetical protein GLYMA_18G290300 [Glycine max]|RZB54206.1 hypothetical protein D0Y65_049904 [Glycine soja]
Glyma.13G296800.Wm82.a4.v1	28.48	127.08	2.1571	3.7944e-09	Up	hypothetical protein D0Y65_034996 [Glycine soja]
Glyma.05G130600.Wm82.a4.v1	14.22	77.53	2.449	3.8871e-09	Up	gibberellin 2-beta-dioxygenase [Glycine max]|XP_028232454.1 gibberellin 2-beta-dioxygenase-like [Glycine soja]|KHN25901.1 Gibberellin 2-beta-dioxygenase [Glycine soja]|KRH58480.1 hypothetical protein GLYMA_05G130600 [Glycine max]|RZC12236.1 Gibberellin 2-beta-dioxygenase [Glycine soja]
Glyma.02G008400.Wm82.a4.v1	1.81	36.35	4.325	3.9448e-09	Up	pectinesterase [Glycine max]|KRH69156.1 hypothetical protein GLYMA_02G008400 [Glycine max]
Glyma.05G240700.Wm82.a4.v1	387.69	1022.86	1.3998	3.9517e-09	Up	aspartate-semialdehyde dehydrogenase [Glycine max]|XP_028233992.1 uncharacterized protein LOC114413679 [Glycine soja]|ADL27919.1 aspartate-semialdehyde dehydrogenase 2 [Glycine max]|RZC14060.1 Aspartate-semialdehyde dehydrogenase [Glycine soja]
Glyma.01G244000.Wm82.a4.v1	90.97	194.65	1.0973	4.1617e-09	Up	hypothetical protein glysoja_033162 [Glycine soja]
Glyma.13G031100.Wm82.a4.v1	119.95	298.41	1.3159	4.2429e-09	Up	E3 ubiquitin ligase BIG BROTHER-related-like isoform X1 [Glycine soja]|KHN05193.1 E3 ubiquitin ligase BIG BROTHER-related [Glycine soja]
Glyma.07G076300.Wm82.a4.v1	10.58	56.34	2.4137	4.2522e-09	Up	hypothetical protein GLYMA_07G076300 [Glycine max]
Glyma.16G043200.Wm82.a4.v1	1573.66	4787.71	1.6053	4.2961e-09	Up	NAC transcription factor [Glycine max]
Glyma.16G037800.Wm82.a4.v1	16.37	93.57	2.5182	4.3304e-09	Up	hypothetical protein glysoja_014998 [Glycine soja]
Glyma.07G045967.Wm82.a4.v1	281.2	941.4	1.7428	4.4439e-09	Up	hypothetical protein GLYMA_07G046000 [Glycine max]
Glyma.15G043200.Wm82.a4.v1	266.97	655.94	1.2971	4.4431e-09	Up	PREDICTED: histone H4-like [Nanorana parkeri]
Glyma.19G104201.Wm82.a4.v1	152.28	495.8	1.7034	4.443e-09	Up	AP2-like ethylene-responsive transcription factor BBM1 [Glycine max]
Glyma.09G145700.Wm82.a4.v1	205.36	653.3	1.67	4.6826e-09	Up	F-box protein PP2-A13 [Glycine max]|XP_028248591.1 F-box protein PP2-A13-like [Glycine soja]|KHN25172.1 F-box protein PP2-A13 [Glycine soja]|KRH38594.1 hypothetical protein GLYMA_09G145700 [Glycine max]|RZB92070.1 F-box protein PP2-A13 [Glycine soja]
Glyma.05G182100.Wm82.a4.v1	446.29	2436.33	2.4485	4.8075e-09	Up	uncharacterized protein LOC100500548 [Glycine max]|ACU15662.1 unknown [Glycine max]|KHN38207.1 hypothetical protein glysoja_003872 [Glycine soja]|KRH59410.1 hypothetical protein GLYMA_05G182100 [Glycine max]|RZC13027.1 hypothetical protein D0Y65_012659 [Glycine soja]
Glyma.17G244600.Wm82.a4.v1	878.25	1805.85	1.0398	4.8509e-09	Up	hypothetical protein D0Y65_046889 [Glycine soja]
Glyma.17G071700.Wm82.a4.v1	205.63	699.41	1.7659	4.8896e-09	Up	putative leucine-rich repeat receptor-like serine/threonine-protein kinase At2g24130 isoform X1 [Glycine max]|KRH03012.1 hypothetical protein GLYMA_17G071700 [Glycine max]
Glyma.08G285900.Wm82.a4.v1	1588.49	5314.93	1.7423	4.976e-09	Up	putative nucleoredoxin 1 isoform A [Glycine soja]
Glyma.02G088800.Wm82.a4.v1	6.95	45.94	2.7253	5.0081e-09	Up	putative glutamine amidotransferase isoform B [Glycine soja]
Glyma.U031524.Wm82.a4.v1	430.42	1218.2	1.5011	5.0665e-09	Up	UDP-glycosyltransferase 89B2 [Glycine max]|KRH14880.1 hypothetical protein GLYMA_14G054400 [Glycine max]
Glyma.02G041900.Wm82.a4.v1	80.43	289.31	1.8477	5.2063e-09	Up	phosphoserine aminotransferase 2, chloroplastic [Glycine max]|XP_028195995.1 phosphoserine aminotransferase 2, chloroplastic-like [Glycine soja]|KRH69682.1 hypothetical protein GLYMA_02G041900 [Glycine max]|RZC23358.1 Phosphoserine aminotransferase 1, chloroplastic [Glycine soja]
Novel.25851	57.08	193.69	1.7635	5.2115e-09	Up	Unknown function
Glyma.17G159000.Wm82.a4.v1	359.31	1058.95	1.5593	5.2317e-09	Up	phytosulfokines [Glycine max]|XP_028209946.1 phytosulfokines-like [Glycine soja]|KHN01734.1 Phytosulfokines 5 [Glycine soja]|KRH04391.1 hypothetical protein GLYMA_17G159000 [Glycine max]|RZB57102.1 Phytosulfokine 5 [Glycine soja]
Glyma.13G083300.Wm82.a4.v1	324.44	653.95	1.0117	5.271e-09	Up	Oxysterol-binding protein-related protein 1C isoform B [Glycine soja]
Glyma.14G152700.Wm82.a4.v1	849.72	1863.85	1.1335	5.5344e-09	Up	NAC domain protein [Glycine max]|XP_028200767.1 NAC domain-containing protein 2-like [Glycine soja]|ALA09243.1 NAC transcription factor [Glycine max]|KRH16387.1 hypothetical protein GLYMA_14G152700 [Glycine max]|RZB69023.1 NAC domain-containing protein 2 [Glycine soja]
Glyma.19G256300.Wm82.a4.v1	204.99	449.56	1.1325	5.7905e-09	Up	UV-stimulated scaffold protein A homolog isoform X1 [Glycine max]|XP_028216299.1 UV-stimulated scaffold protein A homolog isoform X1 [Glycine soja]|KHN43094.1 Hypothetical protein glysoja_001677 [Glycine soja]|KRG97191.1 hypothetical protein GLYMA_19G256300 [Glycine max]
Glyma.15G174300.Wm82.a4.v1	24.44	82.17	1.7487	5.8911e-09	Up	Zinc finger CCCH domain-containing protein 48 [Glycine soja]
Glyma.03G245500.Wm82.a4.v1	669.9	1642.71	1.2943	5.9042e-09	Up	probable serine/threonine-protein kinase WNK9 [Glycine max]|XP_028226671.1 probable serine/threonine-protein kinase WNK9 [Glycine soja]|KHN31445.1 Serine/threonine-protein kinase WNK1 [Glycine soja]|KRH68708.1 hypothetical protein GLYMA_03G245500 [Glycine max]|RZC22324.1 Serine/threonine-protein kinase WNK1 [Glycine soja]
Glyma.12G234500.Wm82.a4.v1	983.1	2809.89	1.5152	5.8987e-09	Up	Unknown function
Glyma.05G149900.Wm82.a4.v1	221.47	485.01	1.1304	6.1568e-09	Up	Peptidyl-prolyl cis-trans isomerase FKBP65 isoform B [Glycine soja]|RZC12538.1 Peptidyl-prolyl cis-trans isomerase FKBP65 isoform C [Glycine soja]
Glyma.08G314400.Wm82.a4.v1	202.37	478.35	1.2417	6.2963e-09	Up	uncharacterized protein LOC100305581 precursor [Glycine max]|XP_028211861.1 uncharacterized protein LOC114394477 [Glycine soja]|ACU13331.1 unknown [Glycine max]|KHN19816.1 hypothetical protein glysoja_036733 [Glycine soja]|KRG98812.1 hypothetical protein GLYMA_18G099800 [Glycine max]|RZB51431.1 hypothetical protein D0Y65_048026 [Glycine soja]
Glyma.19G018100.Wm82.a4.v1	299.13	707.5	1.2421	6.9686e-09	Up	putative prolyl 4-hydroxylase 7 isoform A [Glycine soja]
Glyma.03G219900.Wm82.a4.v1	6.06	44.06	2.8655	7.4966e-09	Up	DELLA protein RGL1 isoform X2 [Glycine max]|KRH68268.1 hypothetical protein GLYMA_03G219900 [Glycine max]
Glyma.08G080400.Wm82.a4.v1	296.46	1118.69	1.9159	7.564e-09	Up	berberine bridge enzyme-like 21 [Glycine max]|KRH42271.1 hypothetical protein GLYMA_08G080400 [Glycine max]
Glyma.01G122800.Wm82.a4.v1	10.53	61.31	2.5397	7.7469e-09	Up	Vacuolar cation/proton exchanger 3 [Glycine soja]
Glyma.05G125600.Wm82.a4.v1	187.1	678.22	1.8578	7.9889e-09	Up	berberine bridge enzyme-like 21 [Glycine max]|KRH58395.1 hypothetical protein GLYMA_05G125600 [Glycine max]
Glyma.14G063800.Wm82.a4.v1	0	28.88	7.4331	8.7391e-09	Up	17.3 kDa class I heat shock protein [Glycine max]|XP_028199792.1 17.3 kDa class I heat shock protein-like [Glycine soja]|KRH15020.1 hypothetical protein GLYMA_14G063800 [Glycine max]|RZB67730.1 18.2 kDa class I heat shock protein [Glycine soja]
Glyma.19G132900.Wm82.a4.v1	1949.64	4941.4	1.3418	9.0331e-09	Up	Triacylglycerol lipase SDP1 [Glycine soja]
Glyma.18G032500.Wm82.a4.v1	1.48	492.39	8.3661	9.2428e-09	Up	uncharacterized protein LOC106796818 [Glycine max]|KRG97809.1 hypothetical protein GLYMA_18G032500 [Glycine max]|RZB50445.1 hypothetical protein D0Y65_047385 [Glycine soja]
Glyma.11G156901.Wm82.a4.v1	286.27	588.18	1.0389	9.5426e-09	Up	zinc finger, CCHC-type [Artemisia annua]
Glyma.14G089021.Wm82.a4.v1	105.37	396.03	1.9111	9.6657e-09	Up	uncharacterized protein LOC102668716 [Glycine max]|XP_028199754.1 uncharacterized protein LOC114384291 [Glycine soja]|KHN07660.1 hypothetical protein glysoja_043843 [Glycine soja]|KRG88768.1 hypothetical protein GLYMA_U030900 [Glycine max]|RZB68186.1 hypothetical protein D0Y65_038118 [Glycine soja]
Glyma.04G004500.Wm82.a4.v1	2195.16	6667.68	1.6029	9.7137e-09	Up	protein NUCLEAR FUSION DEFECTIVE 4 [Glycine max]|XP_028227243.1 protein NUCLEAR FUSION DEFECTIVE 4-like [Glycine soja]|KRH60708.1 hypothetical protein GLYMA_04G004500 [Glycine max]|RZC14348.1 Protein NUCLEAR FUSION DEFECTIVE 4 [Glycine soja]
Glyma.14G102900.Wm82.a4.v1	29.04	112.62	1.9569	1.006e-08	Up	probable WRKY transcription factor 40 [Glycine max]|XP_014622429.1 probable WRKY transcription factor 40 [Glycine max]|XP_028200604.1 probable WRKY transcription factor 40 [Glycine soja]|XP_028200605.1 probable WRKY transcription factor 40 [Glycine soja]|KHN35518.1 Putative WRKY transcription factor 40 [Glycine soja]|KRH15655.1 hypothetical protein GLYMA_14G102900 [Glycine max]|RZB68439.1 putativ…
Glyma.19G097300.Wm82.a4.v1	999.44	2481.24	1.3119	1.0196e-08	Up	uncharacterized protein LOC114399465 isoform X1 [Glycine soja]|XP_028217464.1 uncharacterized protein LOC114399465 isoform X1 [Glycine soja]
Glyma.08G114600.Wm82.a4.v1	393.84	799.41	1.0216	1.0386e-08	Up	uncharacterized protein LOC100804071 [Glycine max]|XP_006585161.1 uncharacterized protein LOC100804071 [Glycine max]|XP_014634371.1 uncharacterized protein LOC100804071 [Glycine max]|KRH42831.1 hypothetical protein GLYMA_08G114600 [Glycine max]|KRH42832.1 hypothetical protein GLYMA_08G114600 [Glycine max]
Glyma.02G102900.Wm82.a4.v1	553.78	1374.7	1.3119	1.0448e-08	Up	U-box domain-containing protein 26 isoform X1 [Glycine max]|XP_028201943.1 U-box domain-containing protein 26-like isoform X1 [Glycine soja]|KRH70655.1 hypothetical protein GLYMA_02G102900 [Glycine max]|KRH70656.1 hypothetical protein GLYMA_02G102900 [Glycine max]|KRH70657.1 hypothetical protein GLYMA_02G102900 [Glycine max]|RZC24310.1 U-box domain-containing protein 26 isoform C [Glycine soja]|R…
Glyma.18G177000.Wm82.a4.v1	493.33	1003.87	1.0252	1.0672e-08	Up	putative mannitol dehydrogenase isoform B [Glycine soja]
Glyma.12G005200.Wm82.a4.v1	68.94	180.38	1.387	1.1668e-08	Up	trehalose-phosphate phosphatase A [Glycine max]|XP_006591960.1 trehalose-phosphate phosphatase A [Glycine max]|XP_028195314.1 trehalose-phosphate phosphatase A-like [Glycine soja]|XP_028195315.1 trehalose-phosphate phosphatase A-like [Glycine soja]|KRH23805.1 hypothetical protein GLYMA_12G005200 [Glycine max]|KRH23806.1 hypothetical protein GLYMA_12G005200 [Glycine max]|KRH23807.1 hypothetical pr…
Glyma.17G242900.Wm82.a4.v1	42.38	116.6	1.4613	1.1811e-08	Up	Phosphatidate phosphatase PAH2 isoform B [Glycine soja]
Glyma.10G081900.Wm82.a4.v1	774.68	1720.68	1.1512	1.2142e-08	Up	E3 ubiquitin-protein ligase PUB23 [Glycine max]|XP_028183201.1 E3 ubiquitin-protein ligase PUB23-like [Glycine soja]|KRH32856.1 hypothetical protein GLYMA_10G081900 [Glycine max]|RZB86266.1 E3 ubiquitin-protein ligase PUB23 [Glycine soja]
Glyma.17G232220.Wm82.a4.v1	71.09	160.32	1.1742	1.242e-08	Up	hypothetical protein GLYMA_U038900 [Glycine max]
Glyma.05G225900.Wm82.a4.v1	415.26	1150.47	1.4702	1.3959e-08	Up	uncharacterized protein LOC100526906 [Glycine max]|XP_028233802.1 uncharacterized protein LOC114413541 [Glycine soja]|ACU15926.1 unknown [Glycine max]|KHN26988.1 hypothetical protein glysoja_049808 [Glycine soja]|KRH60200.1 hypothetical protein GLYMA_05G225900 [Glycine max]|RZC13826.1 hypothetical protein D0Y65_013078 [Glycine soja]
Glyma.06G143900.Wm82.a4.v1	77.92	215.42	1.4672	1.3984e-08	Up	hypothetical protein glysoja_038314 [Glycine soja]|KRH53752.1 hypothetical protein GLYMA_06G143900 [Glycine max]|RZC07504.1 hypothetical protein D0Y65_014685 [Glycine soja]
Glyma.17G127600.Wm82.a4.v1	15.95	77.69	2.2821	1.4151e-08	Up	hypothetical protein CR513_33224, partial [Mucuna pruriens]
Glyma.05G179900.Wm82.a4.v1	236.13	480.84	1.0259	1.4334e-08	Up	ethylene-responsive transcription factor ERF060 [Glycine max]|KRH59367.1 hypothetical protein GLYMA_05G179900 [Glycine max]
Novel.23621	6.97	72.83	3.3878	1.4572e-08	Up	Unknown function
Glyma.12G094100.Wm82.a4.v1	7735.58	16372.8	1.0817	1.4868e-08	Up	Apoptosis-inducing factor-like A [Glycine soja]
Glyma.09G025100.Wm82.a4.v1	1650.84	3758.77	1.1872	1.493e-08	Up	probable 3-hydroxyisobutyrate dehydrogenase, mitochondrial isoform X1 [Glycine max]|XP_028180109.1 probable 3-hydroxyisobutyrate dehydrogenase, mitochondrial isoform X1 [Glycine soja]
Glyma.01G210400.Wm82.a4.v1	203.14	1067.93	2.3941	1.5003e-08	Up	L-lactate dehydrogenase B [Glycine max]|XP_028246513.1 L-lactate dehydrogenase B-like [Glycine soja]|KRH77378.1 hypothetical protein GLYMA_01G210400 [Glycine max]|KRH77379.1 hypothetical protein GLYMA_01G210400 [Glycine max]|RZC31076.1 L-lactate dehydrogenase A [Glycine soja]
Glyma.03G150400.Wm82.a4.v1	10.27	61.12	2.5743	1.4981e-08	Up	hypothetical protein glysoja_033495 [Glycine soja]|KRH67151.1 hypothetical protein GLYMA_03G150400 [Glycine max]
Glyma.05G230300.Wm82.a4.v1	0.91	37.13	5.3572	1.4979e-08	Up	uncharacterized protein LOC102663814 [Glycine max]|XP_014631367.1 uncharacterized protein LOC102663814 [Glycine max]|KRH60269.1 hypothetical protein GLYMA_05G230300 [Glycine max]|KRH60270.1 hypothetical protein GLYMA_05G230300 [Glycine max]|KRH60271.1 hypothetical protein GLYMA_05G230300 [Glycine max]|KRH60272.1 hypothetical protein GLYMA_05G230300 [Glycine max]|KRH60273.1 hypothetical protein GL…
Glyma.06G154232.Wm82.a4.v1	0.9	35.32	5.2833	1.4994e-08	Up	hypothetical protein GLYMA_06G154200 [Glycine max]
Glyma.11G024100.Wm82.a4.v1	13.31	63.76	2.2592	1.5557e-08	Up	Putative phospholipid hydroperoxide glutathione peroxidase 6, mitochondrial [Glycine soja]
Glyma.13G092100.Wm82.a4.v1	55.01	150.87	1.4566	1.5679e-08	Up	RING-H2 finger protein ATL56 [Glycine max]|XP_028198248.1 RING-H2 finger protein ATL56-like [Glycine soja]|KRH18956.1 hypothetical protein GLYMA_13G092100 [Glycine max]|RZB71594.1 RING-H2 finger protein ATL56 [Glycine soja]
Glyma.05G010200.Wm82.a4.v1	43.77	116.37	1.4098	1.5701e-08	Up	Cytochrome P450 734A1 isoform B [Glycine soja]
Glyma.09G092100.Wm82.a4.v1	310.11	906.03	1.5471	1.5815e-08	Up	uncharacterized protein LOC100794542 [Glycine max]|XP_028248363.1 uncharacterized protein LOC114425626 [Glycine soja]|KRH37826.1 hypothetical protein GLYMA_09G092100 [Glycine max]|RZB91307.1 hypothetical protein D0Y65_023637 [Glycine soja]
Glyma.18G266200.Wm82.a4.v1	115.42	340.88	1.563	1.6177e-08	Up	PREDICTED: histone H3-like centromeric protein CSE4 [Raphanus sativus]
Glyma.06G077200.Wm82.a4.v1	2232.63	4668.22	1.0642	1.6817e-08	Up	hypothetical protein glysoja_036557, partial [Glycine soja]
Glyma.04G197300.Wm82.a4.v1	360.25	888.81	1.3031	1.7058e-08	Up	heavy metal-associated isoprenylated plant protein 7-like [Glycine soja]|RZC17390.1 Heavy metal-associated isoprenylated plant protein 7 isoform A [Glycine soja]
Glyma.16G212400.Wm82.a4.v1	1050.49	3404.09	1.6962	1.7059e-08	Up	kunitz family trypsin and protease inhibitor precursor [Glycine max]|XP_028206152.1 kunitz trypsin inhibitor 2-like [Glycine soja]|ACU14169.1 unknown [Glycine max]|KHN24495.1 Miraculin [Glycine soja]|KRH09379.1 hypothetical protein GLYMA_16G212400 [Glycine max]|RZB62031.1 Kunitz trypsin inhibitor 2 [Glycine soja]
Glyma.06G023400.Wm82.a4.v1	21.97	92.84	2.0767	1.718e-08	Up	uncharacterized protein LOC100802281 [Glycine max]|XP_028234684.1 uncharacterized protein LOC114414581 [Glycine soja]|KRH51689.1 hypothetical protein GLYMA_06G023400 [Glycine max]|RZC05399.1 hypothetical protein D0Y65_013520 [Glycine soja]
Glyma.18G013600.Wm82.a4.v1	75.1	218.48	1.5419	1.7191e-08	Up	sufE-like protein 2, chloroplastic [Glycine max]|KRG97525.1 hypothetical protein GLYMA_18G013600 [Glycine max]
Glyma.11G180750.Wm82.a4.v1	47.64	178.47	1.9057	1.7955e-08	Up	3-oxoacyl-[acyl-carrier-protein] synthase I, chloroplastic isoform X4 [Glycine max]
Glyma.06G248900.Wm82.a4.v1	691.92	1660.06	1.2626	1.8746e-08	Up	NAC domain protein NAC3 [Glycine max]|AHB63576.1 NAC transcription factor [Glycine max]|ALA09237.1 NAC transcription factor, partial [Glycine max]|KRH55355.1 hypothetical protein GLYMA_06G248900 [Glycine max]
Glyma.14G091000.Wm82.a4.v1	27.82	85.65	1.6236	1.902e-08	Up	homeobox-leucine zipper protein HAT9 [Glycine max]|XP_028199823.1 homeobox-leucine zipper protein HAT9-like [Glycine soja]|KHN17199.1 Homeobox-leucine zipper protein HOX19 [Glycine soja]|KRH15480.1 hypothetical protein GLYMA_14G091000 [Glycine max]|RZB68256.1 Homeobox-leucine zipper protein HOX19 [Glycine soja]
Glyma.14G219100.Wm82.a4.v1	10.9	87.63	3.0066	1.9241e-08	Up	GASA1-like protein precursor [Glycine max]|XP_028199082.1 snakin-2-like [Glycine soja]|ACU13692.1 unknown [Glycine max]|KRH17433.1 hypothetical protein GLYMA_14G219100 [Glycine max]|RZB70226.1 Snakin-2 [Glycine soja]
Glyma.16G145100.Wm82.a4.v1	13.29	56.15	2.0788	1.937e-08	Up	putative alpha/beta hydrolase [Glycine max]|XP_028206606.1 salicylic acid-binding protein 2-like [Glycine soja]|KHN13365.1 Polyneuridine-aldehyde esterase [Glycine soja]|KRH08374.1 hypothetical protein GLYMA_16G145100 [Glycine max]|RZB61076.1 Salicylic acid-binding protein 2 [Glycine soja]
Glyma.20G201800.Wm82.a4.v1	182.4	708.59	1.9581	1.9413e-08	Up	hypothetical protein glysoja_000713 [Glycine soja]|KRG92283.1 hypothetical protein GLYMA_20G201800 [Glycine max]|RZB44899.1 hypothetical protein D0Y65_054672 [Glycine soja]
Novel.29336	34.77	98.64	1.5057	1.9502e-08	Up	Unknown function
Glyma.13G142400.Wm82.a4.v1	1255.51	3768.06	1.5856	2.0279e-08	Up	hypothetical protein GLYMA_13G142400 [Glycine max]
Glyma.08G231500.Wm82.a4.v1	129.08	371.32	1.5254	2.0922e-08	Up	uncharacterized protein LOC100797148 isoform X1 [Glycine max]
Glyma.19G244800.Wm82.a4.v1	1270.33	3013.17	1.2462	2.1067e-08	Up	light-inducible protein CPRF2 [Glycine max]|XP_028218673.1 light-inducible protein CPRF2-like [Glycine soja]|KHN43190.1 Light-inducible protein CPRF2 [Glycine soja]|KRG96973.1 hypothetical protein GLYMA_19G244800 [Glycine max]|RZB49566.1 Light-inducible protein CPRF2 [Glycine soja]
Glyma.06G004200.Wm82.a4.v1	2.11	29.73	3.8128	2.1438e-08	Up	protein EXORDIUM [Glycine max]|XP_028234494.1 protein EXORDIUM-like [Glycine soja]|KRH51406.1 hypothetical protein GLYMA_06G004200 [Glycine max]|RZC05127.1 Protein EXORDIUM [Glycine soja]
Glyma.06G119800.Wm82.a4.v1	139.73	413.13	1.5647	2.1742e-08	Up	uncharacterized protein LOC100796235 [Glycine max]|XP_028235964.1 uncharacterized protein LOC114415468 [Glycine soja]|KRH53336.1 hypothetical protein GLYMA_06G119800 [Glycine max]|RZC07065.1 hypothetical protein D0Y65_014458 [Glycine soja]
Glyma.10G176200.Wm82.a4.v1	527.8	1262.35	1.2578	2.1931e-08	Up	PHD finger protein At1g33420 isoform X2 [Glycine max]|XP_028183617.1 PHD finger protein At1g33420-like isoform X2 [Glycine soja]|KRH34324.1 hypothetical protein GLYMA_10G176200 [Glycine max]
Glyma.17G082100.Wm82.a4.v1	505.69	1279.77	1.3396	2.1998e-08	Up	Transcription factor BIM1 [Glycine soja]
Glyma.15G170900.Wm82.a4.v1	625.22	1587.62	1.3446	2.3007e-08	Up	hypothetical protein D0Y65_041169, partial [Glycine soja]
Novel.23428	7.87	75.22	3.2566	2.3347e-08	Up	Unknown function
Glyma.08G254600.Wm82.a4.v1	35.08	107.87	1.6192	2.408e-08	Up	hypothetical protein GLYMA_14G107400 [Glycine max]
Glyma.16G165600.Wm82.a4.v1	39.24	137.83	1.8118	2.507e-08	Up	uncharacterized protein LOC114391089 [Glycine soja]|RZB61389.1 hypothetical protein D0Y65_043909 [Glycine soja]|RZB61390.1 hypothetical protein D0Y65_043909 [Glycine soja]
Glyma.02G134300.Wm82.a4.v1	417.05	1092.46	1.3896	2.5392e-08	Up	hypothetical protein GLYMA_02G134300 [Glycine max]|RZC24814.1 hypothetical protein D0Y65_003824 [Glycine soja]
Glyma.20G114600.Wm82.a4.v1	29.6	89.16	1.5889	2.5641e-08	Up	uncharacterized protein LOC100813626 [Glycine max]|ACU17209.1 unknown [Glycine max]|KHN11429.1 Glycolipid transfer protein domain-containing protein 1 [Glycine soja]|KRG90803.1 hypothetical protein GLYMA_20G114600 [Glycine max]
Glyma.20G156800.Wm82.a4.v1	73.3	197.72	1.4318	2.5684e-08	Up	heat stress transcription factor 38 [Glycine max]|XP_028219736.1 heat stress transcription factor B-2a [Glycine soja]|KRG91464.1 hypothetical protein GLYMA_20G156800 [Glycine max]|RZB44112.1 Heat stress transcription factor B-2a [Glycine soja]
Glyma.16G078100.Wm82.a4.v1	225.3	496.25	1.1386	2.6207e-08	Up	putative ABC transporter B family member 8 isoform C [Glycine soja]
Novel.13867	24.29	97.42	2.0062	2.7318e-08	Up	Unknown function
Glyma.07G125800.Wm82.a4.v1	61.56	162.51	1.3991	2.7644e-08	Up	uncharacterized protein LOC100790306 [Glycine max]|KRH49004.1 hypothetical protein GLYMA_07G125800 [Glycine max]
Glyma.08G173100.Wm82.a4.v1	59.56	135.38	1.1842	2.8096e-08	Up	putative protein TPRXL [Glycine max]|KRH43809.1 hypothetical protein GLYMA_08G173100 [Glycine max]|KRH43810.1 hypothetical protein GLYMA_08G173100 [Glycine max]
Glyma.01G137700.Wm82.a4.v1	3067.33	11439.8	1.899	2.836e-08	Up	pectinesterase 2 [Glycine max]|XP_028238152.1 pectinesterase 2-like [Glycine soja]|KRH76184.1 hypothetical protein GLYMA_01G137700 [Glycine max]|RZC29863.1 Pectinesterase 2 [Glycine soja]
Glyma.15G011200.Wm82.a4.v1	16.02	75.93	2.2441	2.884e-08	Up	boron transporter 4-like [Glycine soja]|XP_028202819.1 boron transporter 4-like [Glycine soja]|XP_028202820.1 boron transporter 4-like [Glycine soja]|RZB62405.1 Boron transporter 4 isoform A [Glycine soja]
Glyma.06G036700.Wm82.a4.v1	98.48	208.79	1.0834	2.8925e-08	Up	uncharacterized protein LOC100810439 [Glycine max]|XP_028234860.1 uncharacterized protein LOC114414696 [Glycine soja]|KHN22295.1 hypothetical protein glysoja_022051 [Glycine soja]|KRH51944.1 hypothetical protein GLYMA_06G036700 [Glycine max]|RZC05643.1 hypothetical protein D0Y65_013652 [Glycine soja]
Glyma.13G127500.Wm82.a4.v1	538.76	1488.47	1.466	2.9432e-08	Up	hypothetical protein GLYMA_13G127500 [Glycine max]
Glyma.20G147900.Wm82.a4.v1	16.03	71.23	2.1502	3.0084e-08	Up	geraniol 8-hydroxylase [Glycine max]|KRG91322.1 hypothetical protein GLYMA_20G147900 [Glycine max]
Glyma.08G232400.Wm82.a4.v1	883.54	3108.19	1.8147	3.1807e-08	Up	uncharacterized protein LOC100792416 [Glycine max]|XP_028244837.1 uncharacterized protein LOC114422593 [Glycine soja]|KRH44808.1 hypothetical protein GLYMA_08G232400 [Glycine max]|RZB98421.1 hypothetical protein D0Y65_021392 [Glycine soja]
Glyma.13G053300.Wm82.a4.v1	2.13	55.88	4.7213	3.3824e-08	Up	Protein COBRA [Glycine soja]
Glyma.15G024600.Wm82.a4.v1	398.67	1224.77	1.6193	3.3815e-08	Up	Beta-fructofuranosidase, cell wall isozyme, partial [Glycine soja]
Glyma.02G169200.Wm82.a4.v1	1353	2731.03	1.0132	3.4351e-08	Up	Phosphoinositide phosphatase SAC8 [Glycine soja]
Glyma.18G093200.Wm82.a4.v1	436.67	877.5	1.0069	3.4345e-08	Up	Retrovirus-related Pol polyprotein from transposon TNT 1-94, partial [Glycine soja]
Glyma.10G184600.Wm82.a4.v1	138.08	490.97	1.8301	3.4872e-08	Up	potato inhibitor I-like [Glycine max]|ACU19481.1 unknown [Glycine max]|KHN01083.1 Glu S.griseus protease inhibitor [Glycine soja]|KRH34452.1 hypothetical protein GLYMA_10G184600 [Glycine max]|RZB87922.1 Glu S.griseus protease inhibitor [Glycine soja]
Glyma.11G050400.Wm82.a4.v1	1.2	30.51	4.6588	3.6892e-08	Up	probable prolyl 4-hydroxylase 9 isoform X1 [Glycine max]|RZB78420.1 putative prolyl 4-hydroxylase 9 isoform B [Glycine soja]
Glyma.02G067500.Wm82.a4.v1	208.03	465.68	1.1625	3.7163e-08	Up	nudix hydrolase 12, mitochondrial isoform X1 [Glycine max]|XP_028198540.1 nudix hydrolase 12, mitochondrial-like isoform X1 [Glycine soja]|KRH70085.1 hypothetical protein GLYMA_02G067500 [Glycine max]
Glyma.09G045600.Wm82.a4.v1	149.46	345.38	1.2085	3.8072e-08	Up	uncharacterized protein LOC100795247 [Glycine max]|XP_028179895.1 flowering-promoting factor 1-like protein 3 [Glycine soja]|ACU24265.1 unknown [Glycine max]|KHN26565.1 hypothetical protein glysoja_019804 [Glycine soja]|KRH37120.1 hypothetical protein GLYMA_09G045600 [Glycine max]|RZB90599.1 Flowering-promoting factor 1-like protein 3 [Glycine soja]
Glyma.18G032400.Wm82.a4.v1	0.3	45.64	7.1313	3.8757e-08	Up	uncharacterized protein LOC100805736 [Glycine max]|KRG97808.1 hypothetical protein GLYMA_18G032400 [Glycine max]
Glyma.07G090800.Wm82.a4.v1	602.96	1615.85	1.4219	4.0665e-08	Up	hypothetical protein GLYMA_07G090800 [Glycine max]
Glyma.15G014500.Wm82.a4.v1	35.52	141.38	1.9934	4.1537e-08	Up	transcription repressor ovate-like protein [Glycine max]|XP_028203379.1 transcription repressor OFP14 [Glycine soja]|KHM98764.1 hypothetical protein glysoja_030817 [Glycine soja]|KRH09849.1 hypothetical protein GLYMA_15G014500 [Glycine max]|RZB62467.1 Transcription repressor OFP14 [Glycine soja]
Glyma.10G192900.Wm82.a4.v1	4727.04	12026	1.3472	4.1848e-08	Up	hypothetical protein GLYMA_20G197600 [Glycine max]
Glyma.15G125400.Wm82.a4.v1	93.78	188.42	1.0072	4.2246e-08	Up	uncharacterized protein LOC100796448 [Glycine max]|XP_028204299.1 uncharacterized protein LOC114388164 [Glycine soja]
Glyma.14G152800.Wm82.a4.v1	107.57	242.19	1.1717	4.2609e-08	Up	E3 ubiquitin ligase BIG BROTHER-related [Glycine soja]|KRH16389.1 hypothetical protein GLYMA_14G152800 [Glycine max]
Glyma.02G004800.Wm82.a4.v1	58.07	149.91	1.3687	4.3514e-08	Up	hypothetical protein glysoja_022873 [Glycine soja]
Glyma.07G120500.Wm82.a4.v1	109.78	328.66	1.5819	4.399e-08	Up	Protein TRIGALACTOSYLDIACYLGLYCEROL 4, chloroplastic [Glycine soja]
Glyma.09G218800.Wm82.a4.v1	642.76	1447.23	1.1711	4.6474e-08	Up	pentatricopeptide repeat-containing protein MRL1, chloroplastic-like isoform X1 [Glycine soja]
Glyma.10G014200.Wm82.a4.v1	1814.45	4290.28	1.2415	4.6525e-08	Up	hypothetical protein GLYMA_10G014200 [Glycine max]
Glyma.15G033100.Wm82.a4.v1	151.22	456.79	1.5952	4.6762e-08	Up	protein slowmo homolog [Glycine max]|KRH10182.1 hypothetical protein GLYMA_15G033100 [Glycine max]|KRH10183.1 hypothetical protein GLYMA_15G033100 [Glycine max]
Glyma.13G151500.Wm82.a4.v1	25.68	79.05	1.6217	4.7239e-08	Up	putative phytosulfokines 6 isoform C [Glycine soja]
Glyma.02G260800.Wm82.a4.v1	4662.71	10867.9	1.2208	4.7299e-08	Up	Unknown function
Glyma.15G082200.Wm82.a4.v1	216.54	725.61	1.7449	4.7481e-08	Up	macrodontain-1 [Glycine max]|XP_028203488.1 macrodontain-1-like [Glycine soja]|KRH11009.1 hypothetical protein GLYMA_15G082200 [Glycine max]|RZB63660.1 P34 probable thiol protease [Glycine soja]
Glyma.03G014500.Wm82.a4.v1	314.51	932.32	1.5681	4.7722e-08	Up	Unknown function
Glyma.15G019300.Wm82.a4.v1	5440.01	12732	1.2268	4.8351e-08	Up	NADP-dependent malic enzyme 4, chloroplastic isoform B [Glycine soja]
Glyma.03G247100.Wm82.a4.v1	3171.79	7536.91	1.2487	4.9018e-08	Up	Light-inducible protein CPRF2 isoform C [Glycine soja]
Glyma.11G192300.Wm82.a4.v1	255.73	670.55	1.3912	5.0137e-08	Up	pheophorbide a oxygenase, chloroplastic-like [Glycine soja]|KHN38699.1 Pheophorbide a oxygenase, chloroplastic [Glycine soja]|RZB80391.1 Pheophorbide a oxygenase, chloroplastic [Glycine soja]
Glyma.17G028000.Wm82.a4.v1	2125.18	4772.05	1.1671	5.1106e-08	Up	hypothetical protein GLYMA_17G028000 [Glycine max]|RZB54897.1 Branched-chain alpha-keto acid dehydrogenase complex component E2 isoform C [Glycine soja]
Glyma.03G035400.Wm82.a4.v1	82.14	233.19	1.5057	5.1238e-08	Up	pentatricopeptide repeat-containing protein isoform X1 [Glycine max]|XP_014628857.1 pentatricopeptide repeat-containing protein isoform X1 [Glycine max]|KRH65431.1 hypothetical protein GLYMA_03G035400 [Glycine max]
Glyma.17G047500.Wm82.a4.v1	119.08	368.31	1.6284	5.1319e-08	Up	FCS-like zinc-finger domain-containing protein [Glycine max]|ACU19553.1 unknown [Glycine max]|KRH02580.1 hypothetical protein GLYMA_17G047500 [Glycine max]
Glyma.U031205.Wm82.a4.v1	192.89	473.2	1.2955	5.161e-08	Up	putative disease resistance RPP13-like protein 1 isoform X1 [Glycine max]|XP_014628986.1 putative disease resistance RPP13-like protein 1 isoform X1 [Glycine max]|XP_014628987.1 putative disease resistance RPP13-like protein 1 isoform X1 [Glycine max]|KRH65561.1 hypothetical protein GLYMA_03G045700 [Glycine max]
Glyma.20G102000.Wm82.a4.v1	65.25	147.87	1.18	5.173e-08	Up	GEM-like protein 4 isoform B [Glycine soja]
Glyma.13G051100.Wm82.a4.v1	1242.2	2854.83	1.2006	5.2018e-08	Up	amino acid transporter AVT6B [Glycine max]|XP_006593707.1 amino acid transporter AVT6B [Glycine max]|XP_028197734.1 amino acid transporter AVT6B-like [Glycine soja]|XP_028197735.1 amino acid transporter AVT6B-like [Glycine soja]|KHN02651.1 Sodium-coupled neutral amino acid transporter 1 [Glycine soja]|KRH18318.1 hypothetical protein GLYMA_13G051100 [Glycine max]|KRH18319.1 hypothetical protein GL…
Glyma.17G147200.Wm82.a4.v1	0.3	37.23	6.8406	5.2433e-08	Up	Expansin-like B1 [Glycine soja]|RZB56915.1 Expansin-like B1 [Glycine soja]
Glyma.01G166000.Wm82.a4.v1	649.19	2055.28	1.6626	5.2724e-08	Up	chaperone protein dnaJ 11, chloroplastic [Glycine max]|XP_028241399.1 chaperone protein dnaJ 11, chloroplastic-like [Glycine soja]|KRH76655.1 hypothetical protein GLYMA_01G166000 [Glycine max]|RZC30325.1 Chaperone protein dnaJ 11, chloroplastic [Glycine soja]
Glyma.12G112000.Wm82.a4.v1	972.44	2114.28	1.1207	5.4327e-08	Up	E3 ubiquitin-protein ligase RMA1H1-like [Glycine max]|XP_006592431.1 E3 ubiquitin-protein ligase RMA1H1-like isoform X1 [Glycine max]|ACU19414.1 unknown [Glycine max]|KHN31979.1 E3 ubiquitin-protein ligase RMA1H1 [Glycine soja]|KRH25563.1 hypothetical protein GLYMA_12G112000 [Glycine max]
Glyma.11G224900.Wm82.a4.v1	0	27.98	7.3872	5.4806e-08	Up	alpha-amylase inhibitor/lipid transfer/seed storage family protein precursor [Glycine max]|ACU24207.1 unknown [Glycine max]|KHN17873.1 hypothetical protein glysoja_017924 [Glycine soja]|KRH31057.1 hypothetical protein GLYMA_11G224900 [Glycine max]|RZB72922.1 hypothetical protein D0Y65_036922 [Glycine soja]
Glyma.01G013900.Wm82.a4.v1	678.37	1425.55	1.0715	5.5205e-08	Up	hypothetical protein GLYMA_01G013900 [Glycine max]
Glyma.17G216800.Wm82.a4.v1	131.86	332.85	1.3347	5.5171e-08	Up	zinc finger protein 3 [Glycine max]|XP_028208869.1 zinc finger protein 3-like [Glycine soja]|KHN22511.1 Zinc finger protein 3 [Glycine soja]|KRH05270.1 hypothetical protein GLYMA_17G216800 [Glycine max]|RZB58009.1 Zinc finger protein 3 [Glycine soja]
Glyma.03G231600.Wm82.a4.v1	47.46	135.8	1.518	5.5287e-08	Up	uncharacterized protein LOC100527104 [Glycine max]|XP_028226484.1 AT-hook motif nuclear-localized protein 17-like [Glycine soja]|KHN03935.1 Putative DNA-binding protein ESCAROLA [Glycine soja]|KRH68443.1 hypothetical protein GLYMA_03G231600 [Glycine max]|RZC22096.1 AT-hook motif nuclear-localized protein 17 [Glycine soja]
Glyma.15G072400.Wm82.a4.v1	14046.3	31297	1.1558	5.5971e-08	Up	hypothetical protein GLYMA_15G072400 [Glycine max]|KRH10845.1 hypothetical protein GLYMA_15G072400 [Glycine max]
Glyma.05G055000.Wm82.a4.v1	479.94	1072.44	1.1601	5.6105e-08	Up	Copper chaperone for superoxide dismutase, chloroplastic/cytosolic isoform C [Glycine soja]
Glyma.18G096700.Wm82.a4.v1	292.22	872.09	1.5776	5.6384e-08	Up	uncharacterized protein LOC100791945 [Glycine max]|XP_028213546.1 uncharacterized protein LOC114395877 [Glycine soja]|XP_028213547.1 uncharacterized protein LOC114395877 [Glycine soja]|KHN13337.1 hypothetical protein glysoja_042756 [Glycine soja]|KRG98766.1 hypothetical protein GLYMA_18G096700 [Glycine max]|RZB51388.1 hypothetical protein D0Y65_047995 [Glycine soja]
Glyma.06G050100.Wm82.a4.v1	6040.64	12757.7	1.0786	5.6591e-08	Up	Branched-chain-amino-acid aminotransferase 2, chloroplastic isoform B [Glycine soja]
Glyma.18G231500.Wm82.a4.v1	1756.92	3593.84	1.0326	5.788e-08	Up	putative Bowman-Birk type protease inhibitor precursor [Glycine max]|ACU13240.1 unknown [Glycine max]|KRH00722.1 hypothetical protein GLYMA_18G231500 [Glycine max]
Glyma.10G100700.Wm82.a4.v1	21.1	71.8	1.7647	5.8133e-08	Up	cyclin-dependent protein kinase inhibitor SMR9 [Glycine max]|XP_028184709.1 cyclin-dependent protein kinase inhibitor SMR9-like [Glycine soja]|KRH33113.1 hypothetical protein GLYMA_10G100700 [Glycine max]|RZB86550.1 Cyclin-dependent protein kinase inhibitor SMR13 [Glycine soja]
Glyma.08G029200.Wm82.a4.v1	34.72	606.15	4.1248	5.8867e-08	Up	1-aminocyclopropane-1-carboxylate oxidase 1 [Glycine max]|KRH41426.1 hypothetical protein GLYMA_08G029200 [Glycine max]
Glyma.05G198900.Wm82.a4.v1	313.28	682.84	1.1246	6.3211e-08	Up	uncharacterized protein LOC100305729 [Glycine max]|XP_028233404.1 uncharacterized protein LOC114413293 [Glycine soja]|ACU13570.1 unknown [Glycine max]|KHN17444.1 hypothetical protein glysoja_026987 [Glycine soja]|KRH59708.1 hypothetical protein GLYMA_05G198900 [Glycine max]|RZC13331.1 hypothetical protein D0Y65_012823 [Glycine soja]
Glyma.07G238000.Wm82.a4.v1	307.07	974.58	1.6658	6.515e-08	Up	probable WRKY transcription factor 48 [Glycine max]|XP_014633692.1 probable WRKY transcription factor 48 [Glycine max]|KRH50702.1 hypothetical protein GLYMA_07G238000 [Glycine max]|KRH50703.1 hypothetical protein GLYMA_07G238000 [Glycine max]|KRH50704.1 hypothetical protein GLYMA_07G238000 [Glycine max]|KRH50705.1 hypothetical protein GLYMA_07G238000 [Glycine max]
Glyma.17G056300.Wm82.a4.v1	83.92	206.12	1.298	6.678e-08	Up	homeobox-leucine zipper protein HAT22 [Glycine max]|KRH02731.1 hypothetical protein GLYMA_17G056300 [Glycine max]
Glyma.17G064800.Wm82.a4.v1	289.64	808.39	1.4807	6.6958e-08	Up	CASP-like protein 2C1 [Glycine max]|XP_028209415.1 CASP-like protein 2C1 [Glycine soja]|KHN17582.1 CASP-like protein 3 [Glycine soja]|KRH02888.1 hypothetical protein GLYMA_17G064800 [Glycine max]|RZB55561.1 CASP-like protein 2C1 [Glycine soja]
Glyma.08G316000.Wm82.a4.v1	50.73	167.69	1.7256	6.8001e-08	Up	uncharacterized protein LOC100527564 [Glycine max]|ACU16661.1 unknown [Glycine max]|KRH46172.1 hypothetical protein GLYMA_08G316000 [Glycine max]
Glyma.18G258100.Wm82.a4.v1	149.64	513.68	1.7791	6.9279e-08	Up	O-acyltransferase WSD1 [Glycine max]|XP_028213423.1 O-acyltransferase WSD1-like [Glycine soja]|KHN13629.1 O-acyltransferase WSD1 [Glycine soja]|KRH01154.1 hypothetical protein GLYMA_18G258100 [Glycine max]|RZB53727.1 O-acyltransferase WSD1 [Glycine soja]
Glyma.05G017900.Wm82.a4.v1	605.47	1461.43	1.2714	6.9617e-08	Up	O-fucosyltransferase 34 [Glycine max]|KRH56756.1 hypothetical protein GLYMA_05G017900 [Glycine max]
Glyma.14G090400.Wm82.a4.v1	228.68	950.45	2.055	7.0184e-08	Up	Squalene monooxygenase [Glycine soja]
Glyma.09G040400.Wm82.a4.v1	29.81	158.64	2.4114	7.1494e-08	Up	putative pathogenesis-related protein [Glycine max]|XP_028180203.1 disease resistance response protein DRRG49-C-like [Glycine soja]|KHN12915.1 Disease resistance response protein DRRG49-C [Glycine soja]|KRH37039.1 hypothetical protein GLYMA_09G040400 [Glycine max]|RZB90524.1 Disease resistance response protein DRRG49-C [Glycine soja]
Glyma.01G035800.Wm82.a4.v1	60.82	172.38	1.5046	7.1659e-08	Up	LOW QUALITY PROTEIN: putative disease resistance protein RGA4 [Glycine max]
Glyma.13G031000.Wm82.a4.v1	66.87	161	1.2686	7.1765e-08	Up	hypothetical protein glysoja_043128 [Glycine soja]|KRH17978.1 hypothetical protein GLYMA_13G031000 [Glycine max]|KRH17979.1 hypothetical protein GLYMA_13G031000 [Glycine max]
Glyma.04G249000.Wm82.a4.v1	1145.44	2923.99	1.352	7.4557e-08	Up	NAC domain-containing protein [Glycine max]|ACD39369.1 NAC domain protein [Glycine max]|KRH64668.1 hypothetical protein GLYMA_04G249000 [Glycine max]
Glyma.07G152900.Wm82.a4.v1	56	135.82	1.2801	7.5024e-08	Up	hypothetical protein GLYMA_07G152900 [Glycine max]
Glyma.05G180100.Wm82.a4.v1	3403.83	7013.5	1.043	7.7639e-08	Up	acyl-coenzyme A oxidase 2, peroxisomal [Glycine max]|KRH59378.1 hypothetical protein GLYMA_05G180100 [Glycine max]
Glyma.06G079800.Wm82.a4.v1	1473.2	3373.66	1.1954	7.8894e-08	Up	bZIP transcription factor bZIP62 [Glycine max]|XP_028235421.1 basic leucine zipper 9-like [Glycine soja]|ABI34649.1 bZIP transcription factor bZIP62 [Glycine max]|KHN18220.1 Regulatory protein opaque-2 [Glycine soja]|KRH52637.1 hypothetical protein GLYMA_06G079800 [Glycine max]|RZC06360.1 Basic leucine zipper 9 isoform A [Glycine soja]
Glyma.12G048100.Wm82.a4.v1	31.52	249.83	2.9856	8.0844e-08	Up	hypothetical protein glysoja_010250 [Glycine soja]|KRH24546.1 hypothetical protein GLYMA_12G048100 [Glycine max]
Glyma.15G118400.Wm82.a4.v1	1305.62	3270.27	1.3247	8.1263e-08	Up	hypothetical protein D0Y65_040652 [Glycine soja]
Glyma.01G126700.Wm82.a4.v1	0.91	30.06	5.0507	8.3049e-08	Up	dirigent protein 19 [Glycine max]|XP_028223642.1 dirigent protein 19-like [Glycine soja]|KHN19166.1 Disease resistance response protein 206 [Glycine soja]|KRH76041.1 hypothetical protein GLYMA_01G126700 [Glycine max]|RZC29709.1 Dirigent protein 19 [Glycine soja]
Glyma.17G037300.Wm82.a4.v1	20.84	89.59	2.1021	8.4885e-08	Up	Gibberellin 2-beta-dioxygenase 2 [Glycine soja]
Glyma.11G018500.Wm82.a4.v1	721.4	2158.12	1.5811	8.5771e-08	Up	Mitochondrial adenine nucleotide transporter ADNT1, partial [Mucuna pruriens]
Glyma.06G270300.Wm82.a4.v1	932.46	1969.97	1.0792	8.72e-08	Up	electron transfer flavoprotein subunit alpha, mitochondrial [Glycine max]|KRH55662.1 hypothetical protein GLYMA_06G270300 [Glycine max]
Glyma.09G250400.Wm82.a4.v1	77.42	160.44	1.0519	9.0396e-08	Up	seipin-1 [Glycine max]|XP_028247753.1 seipin-1-like [Glycine soja]|KRH40303.1 hypothetical protein GLYMA_09G250400 [Glycine max]|RZB93763.1 Seipin-1 isoform A [Glycine soja]|RZB93764.1 Seipin-1 isoform B [Glycine soja]|RZB93765.1 Seipin-1 isoform C [Glycine soja]
Glyma.06G295700.Wm82.a4.v1	1157.51	2840.31	1.2951	9.1328e-08	Up	hypothetical protein GLYMA_06G295700 [Glycine max]
Glyma.07G136800.Wm82.a4.v1	3201.39	8900.95	1.4753	9.4831e-08	Up	uncharacterized protein LOC100306193 [Glycine max]|ACU14258.1 unknown [Glycine max]|KHN40268.1 hypothetical protein glysoja_000766 [Glycine soja]|KRH49165.1 hypothetical protein GLYMA_07G136800 [Glycine max]|RZC02832.1 hypothetical protein D0Y65_017780 [Glycine soja]
Glyma.17G114300.Wm82.a4.v1	59.06	211.7	1.8417	9.5904e-08	Up	hypothetical protein glysoja_011705 [Glycine soja]
Glyma.09G276502.Wm82.a4.v1	221.42	574.44	1.376	9.6772e-08	Up	ataxin-10 [Glycine max]|KRH00469.1 hypothetical protein GLYMA_18G215400 [Glycine max]|KRH00470.1 hypothetical protein GLYMA_18G215400 [Glycine max]
Glyma.19G234100.Wm82.a4.v1	117.79	357.88	1.6031	9.6879e-08	Up	Unknown function
Glyma.05G179800.Wm82.a4.v1	457.93	1048.92	1.1957	9.7232e-08	Up	probable trehalose-phosphate phosphatase J [Glycine max]|KRH59366.1 hypothetical protein GLYMA_05G179800 [Glycine max]
Glyma.06G088700.Wm82.a4.v1	2.42	29.39	3.602	1.0136e-07	Up	Serine/threonine-protein kinase Aurora-2 [Glycine soja]
Glyma.09G258600.Wm82.a4.v1	838.97	1679.26	1.0013	1.0374e-07	Up	ATG8-interacting protein 1 [Glycine max]|XP_028247845.1 ATG8-interacting protein 1-like [Glycine soja]|KHN29348.1 hypothetical protein glysoja_005072 [Glycine soja]|KRH40440.1 hypothetical protein GLYMA_09G258600 [Glycine max]|RZB93914.1 ATG8-interacting protein 1 [Glycine soja]
Glyma.06G148400.Wm82.a4.v1	139.49	429.66	1.6229	1.0554e-07	Up	Ethylene-responsive transcription factor ERF114 isoform B [Glycine soja]
Glyma.13G081000.Wm82.a4.v1	67.28	180.27	1.42	1.0608e-07	Up	WAT1-related protein At1g44800 [Glycine max]|XP_028198000.1 WAT1-related protein At1g44800-like [Glycine soja]|KHN33863.1 Auxin-induced protein 5NG4 [Glycine soja]|KRH18766.1 hypothetical protein GLYMA_13G081000 [Glycine max]|RZB71411.1 WAT1-related protein isoform A [Glycine soja]
Glyma.19G065600.Wm82.a4.v1	396.9	995.69	1.3266	1.0721e-07	Up	glutamate synthase [NADH], amyloplastic isoform X2 [Glycine max]
Glyma.07G153100.Wm82.a4.v1	3509.6	16010.4	2.1896	1.0974e-07	Up	Pyruvate decarboxylase 1 isoform C [Glycine soja]
Glyma.02G205300.Wm82.a4.v1	16.42	77.23	2.2365	1.1363e-07	Up	uncharacterized protein LOC114394546 [Glycine soja]|KHN14131.1 hypothetical protein glysoja_048433 [Glycine soja]|KRH72324.1 hypothetical protein GLYMA_02G205300 [Glycine max]|RZC25938.1 hypothetical protein D0Y65_004568 [Glycine soja]
Glyma.04G052000.Wm82.a4.v1	28.65	197.72	2.7853	1.1382e-07	Up	heat stress transcription factor 8 [Glycine max]|XP_025983868.1 heat shock factor protein HSF30-like isoform X1 [Glycine max]|XP_028227804.1 heat shock factor protein HSF30-like [Glycine soja]|AFQ93676.1 heat shock transcription factor HSFA2 [Glycine max]|KHN29715.1 Heat shock factor protein HSF30 [Glycine soja]|KRH61514.1 hypothetical protein GLYMA_04G052000 [Glycine max]|KRH61515.1 hypothetical…
Glyma.03G067200.Wm82.a4.v1	162.15	420.98	1.3768	1.151e-07	Up	uncharacterized protein LOC100793718 [Glycine max]|KRH65867.1 hypothetical protein GLYMA_03G067200 [Glycine max]
Glyma.17G242100.Wm82.a4.v1	335.89	832.56	1.3098	1.1537e-07	Up	uncharacterized protein LOC114393050 isoform X1 [Glycine soja]|RZB58455.1 hypothetical protein D0Y65_046863 [Glycine soja]
Glyma.08G150800.Wm82.a4.v1	446.14	901.88	1.0157	1.1592e-07	Up	uncharacterized protein LOC114421981 [Glycine soja]|KHN29193.1 Siroheme synthase [Glycine soja]|RZB97008.1 Siroheme synthase [Glycine soja]
Glyma.07G006750.Wm82.a4.v1	25207.7	54724.9	1.1183	1.1728e-07	Up	Seed linoleate 9S-lipoxygenase isoform I [Glycine soja]
Glyma.05G068600.Wm82.a4.v1	2104.06	4289.17	1.0276	1.2527e-07	Up	Lon protease like 2, peroxisomal [Glycine soja]
Glyma.16G071200.Wm82.a4.v1	40.51	119.4	1.5605	1.323e-07	Up	F-box/LRR-repeat protein 4 [Glycine max]|XP_028206038.1 F-box/LRR-repeat protein 4-like [Glycine soja]|KHN27544.1 SCF E3 ubiquitin ligase complex F-box protein grrA [Glycine soja]|KRH07162.1 hypothetical protein GLYMA_16G071200 [Glycine max]|RZB59957.1 SCF E3 ubiquitin ligase complex F-box protein grrA [Glycine soja]
Glyma.06G042200.Wm82.a4.v1	20.9	69.66	1.7379	1.3267e-07	Up	elongation of fatty acids protein 3-like [Glycine soja]|RZB78636.1 Elongation of fatty acids protein 3-like [Glycine soja]
Glyma.18G009700.Wm82.a4.v1	8395.15	23901.5	1.5095	1.3493e-07	Up	hypothetical protein GLYMA_18G009700 [Glycine max]
Glyma.08G242100.Wm82.a4.v1	42.47	141.83	1.7379	1.3538e-07	Up	chaperone protein ClpB3, chloroplastic isoform X2 [Glycine max]|KRH44978.1 hypothetical protein GLYMA_08G242100 [Glycine max]
Glyma.20G189300.Wm82.a4.v1	2523.01	7457.06	1.5634	1.3834e-07	Up	hypothetical protein GLYMA_20G189400 [Glycine max]
Glyma.19G190100.Wm82.a4.v1	148.79	761.88	2.3558	1.3988e-07	Up	pyruvate kinase 1, cytosolic isoform X1 [Glycine max]|XP_028216065.1 pyruvate kinase 1, cytosolic-like isoform X1 [Glycine soja]|KRG96114.1 hypothetical protein GLYMA_19G190100 [Glycine max]
Glyma.03G193800.Wm82.a4.v1	1744.39	3739.14	1.1001	1.4153e-07	Up	Uridine nucleosidase 1 isoform B [Glycine soja]
Glyma.12G192900.Wm82.a4.v1	30.19	115.48	1.9357	1.468e-07	Up	uncharacterized protein LOC100500205 [Glycine max]|ACU15199.1 unknown [Glycine max]|KRH26770.1 hypothetical protein GLYMA_12G192900 [Glycine max]
Glyma.04G078300.Wm82.a4.v1	408.02	926.27	1.183	1.5228e-07	Up	basic leucine zipper 9-like isoform X2 [Glycine soja]|KRH61980.1 hypothetical protein GLYMA_04G078300 [Glycine max]|RZC15579.1 Basic leucine zipper 9 isoform B [Glycine soja]
Glyma.19G016300.Wm82.a4.v1	1955.64	3913.28	1.0008	1.5235e-07	Up	Paired amphipathic helix protein Sin3-like 2 isoform C [Glycine soja]
Glyma.16G062000.Wm82.a4.v1	411.37	1620.19	1.9776	1.5739e-07	Up	Kelch repeat-containing protein isoform B [Glycine soja]
Glyma.06G003100.Wm82.a4.v1	177.81	410.81	1.2072	1.5856e-07	Up	uncharacterized protein LOC102665955 [Glycine max]|XP_028234484.1 uncharacterized protein LOC114414415 isoform X1 [Glycine soja]|KHN19991.1 hypothetical protein glysoja_014569 [Glycine soja]|KRH51389.1 hypothetical protein GLYMA_06G003100 [Glycine max]|RZC05112.1 hypothetical protein D0Y65_013333 [Glycine soja]
Glyma.17G131400.Wm82.a4.v1	179.18	386.8	1.1098	1.5872e-07	Up	F-box protein PP2-A12 [Glycine soja]
Glyma.09G185200.Wm82.a4.v1	705.51	1419.01	1.0082	1.6137e-07	Up	hypothetical protein D0Y65_024575 [Glycine soja]
Glyma.06G033700.Wm82.a4.v1	67.43	166.53	1.3058	1.6275e-07	Up	J domain-containing protein required for chloroplast accumulation response 1 isoform X1 [Glycine max]|KRH51877.1 hypothetical protein GLYMA_06G033700 [Glycine max]
Glyma.17G157100.Wm82.a4.v1	436.74	987.96	1.1773	1.6413e-07	Up	uncharacterized protein DDB_G0290685 [Glycine max]|XP_028211055.1 uncharacterized protein DDB_G0290685-like [Glycine soja]|KHN01711.1 hypothetical protein glysoja_013022 [Glycine soja]|KRH04360.1 hypothetical protein GLYMA_17G157100 [Glycine max]|RZB57069.1 hypothetical protein D0Y65_045950 [Glycine soja]|RZB57070.1 hypothetical protein D0Y65_045950 [Glycine soja]
Glyma.20G198800.Wm82.a4.v1	120.91	299.22	1.3085	1.6543e-07	Up	Cyclin-dependent kinase inhibitor 3 isoform B [Glycine soja]
Glyma.09G146800.Wm82.a4.v1	121.75	427.3	1.8109	1.6646e-07	Up	protein DETOXIFICATION 49 [Glycine max]|XP_028180147.1 protein DETOXIFICATION 49-like [Glycine soja]|KHN40254.1 Multidrug and toxin extrusion protein 1 [Glycine soja]|KRH38610.1 hypothetical protein GLYMA_09G146800 [Glycine max]|RZB92088.1 Protein DETOXIFICATION 49 [Glycine soja]
Glyma.06G136600.Wm82.a4.v1	535.63	1379.04	1.3645	1.693e-07	Up	hypothetical protein GLYMA_06G136600 [Glycine max]
Glyma.18G134600.Wm82.a4.v1	134.75	310.17	1.2037	1.6949e-07	Up	gluconokinase [Glycine max]|XP_028212639.1 gluconokinase-like [Glycine soja]|KHN20617.1 Thermosensitive gluconokinase [Glycine soja]|KRG99290.1 hypothetical protein GLYMA_18G134600 [Glycine max]|KRG99291.1 hypothetical protein GLYMA_18G134600 [Glycine max]|KRG99292.1 hypothetical protein GLYMA_18G134600 [Glycine max]|RZB51924.1 Gluconokinase isoform B [Glycine soja]
Glyma.07G246400.Wm82.a4.v1	10.31	46.17	2.1643	1.6998e-07	Up	peroxisomal fatty acid beta-oxidation multifunctional protein MFP2 [Glycine max]|XP_028211413.1 peroxisomal fatty acid beta-oxidation multifunctional protein MFP2-like [Glycine soja]|KHN03350.1 Peroxisomal fatty acid beta-oxidation multifunctional protein MFP2 [Glycine soja]|KRH02268.1 hypothetical protein GLYMA_17G027600 [Glycine max]|RZB54891.1 Peroxisomal fatty acid beta-oxidation multifunctio…
Glyma.11G198500.Wm82.a4.v1	344.91	736.11	1.0936	1.7077e-07	Up	tau class glutathione S-transferase [Glycine max]|ACU16274.1 unknown [Glycine max]|AJE59675.1 tau class glutathione S-transferase [Glycine max]|KRH30655.1 hypothetical protein GLYMA_11G198500 [Glycine max]
Glyma.04G003100.Wm82.a4.v1	15.76	58.49	1.8931	1.7233e-07	Up	hypothetical protein glysoja_013673, partial [Glycine soja]
Glyma.18G294300.Wm82.a4.v1	6796.51	19782.2	1.5413	1.7486e-07	Up	Putative receptor-like protein kinase [Glycine soja]|RZB54266.1 LEAF RUST 10 DISEASE-RESISTANCE LOCUS RECEPTOR-LIKE PROTEIN KINASE-like 2.1 [Glycine soja]
Glyma.12G237600.Wm82.a4.v1	42.36	134.03	1.6636	1.7641e-07	Up	uncharacterized protein LOC106795441 [Glycine max]|KRH27486.1 hypothetical protein GLYMA_12G237600 [Glycine max]
Glyma.17G165300.Wm82.a4.v1	52.05	195.25	1.9081	1.7749e-07	Up	indole-3-acetic acid-amido synthetase GH3.3 [Glycine max]|XP_028209572.1 indole-3-acetic acid-amido synthetase GH3.3-like [Glycine soja]|KRH04494.1 hypothetical protein GLYMA_17G165300 [Glycine max]|RZB57202.1 Indole-3-acetic acid-amido synthetase GH3.3 [Glycine soja]
Glyma.07G092000.Wm82.a4.v1	317.6	640.27	1.0117	1.7836e-07	Up	NAC domain-containing protein 92 [Glycine max]|KRH48487.1 hypothetical protein GLYMA_07G092000 [Glycine max]
Glyma.15G071400.Wm82.a4.v1	220.17	465.61	1.0803	1.7963e-07	Up	dof zinc finger protein DOF3.4 [Glycine max]|XP_028202756.1 dof zinc finger protein DOF3.4-like [Glycine soja]|KRH10827.1 hypothetical protein GLYMA_15G071400 [Glycine max]|RZB63507.1 Dof zinc finger protein DOF5.3 [Glycine soja]
Glyma.05G011200.Wm82.a4.v1	6.38	37.02	2.5409	1.8505e-07	Up	uncharacterized protein LOC100500399 [Glycine max]|ACU15470.1 unknown [Glycine max]|KHN27394.1 hypothetical protein glysoja_022103 [Glycine soja]|KRH56655.1 hypothetical protein GLYMA_05G011200 [Glycine max]|RZC10415.1 hypothetical protein D0Y65_010944 [Glycine soja]
Glyma.09G151400.Wm82.a4.v1	1764.45	3570.78	1.017	1.882e-07	Up	cysteine-rich receptor-like protein kinase 4 isoform X1 [Glycine max]|KRH38684.1 hypothetical protein GLYMA_09G151400 [Glycine max]
Glyma.08G316500.Wm82.a4.v1	3030.31	6637.93	1.1312	1.8955e-07	Up	Calcium-dependent protein kinase 19 isoform D [Glycine soja]
Glyma.01G085700.Wm82.a4.v1	63.17	198.78	1.655	1.9534e-07	Up	UDP-glycosyltransferase 83A1 [Glycine soja]
Glyma.17G257200.Wm82.a4.v1	352.58	824.4	1.2258	1.986e-07	Up	Cytokinin riboside 5&apos;-monophosphate phosphoribohydrolase LOG7 [Glycine soja]
Glyma.07G139900.Wm82.a4.v1	123.46	275.82	1.1608	1.9933e-07	Up	probable glutathione S-transferase [Glycine max]|AJE59662.1 tau class glutathione S-transferase [Glycine max]
Glyma.02G157800.Wm82.a4.v1	752.54	1770.82	1.2346	1.9971e-07	Up	putative mediator of RNA polymerase II transcription subunit 26b isoform C [Glycine soja]
Glyma.08G042800.Wm82.a4.v1	36.16	111.66	1.6251	2.0264e-07	Up	Unknown function
Novel.26915	0	19.8	6.8929	2.0254e-07	Up	Unknown function
Glyma.01G057700.Wm82.a4.v1	85.85	257.76	1.5858	2.1472e-07	Up	uncharacterized protein LOC102660841 [Glycine max]|KHN03643.1 hypothetical protein glysoja_031140 [Glycine soja]|KRH75024.1 hypothetical protein GLYMA_01G057700 [Glycine max]|RZC28669.1 hypothetical protein D0Y65_000582 [Glycine soja]
Glyma.02G080200.Wm82.a4.v1	4193.12	8536.69	1.0256	2.1619e-07	Up	Ethylene-responsive transcription factor ERF112 [Glycine soja]
Glyma.04G156900.Wm82.a4.v1	332.02	799.05	1.267	2.1757e-07	Up	plant cysteine oxidase 3-like isoform X1 [Glycine soja]
Glyma.07G076200.Wm82.a4.v1	71.94	201.93	1.4892	2.2387e-07	Up	BON1-associated protein 1-like [Glycine soja]|RZC01904.1 BON1-associated protein 2 [Glycine soja]
Glyma.15G077700.Wm82.a4.v1	0	18.74	6.8134	2.2559e-07	Up	dnaJ protein homolog 1 [Glycine max]|XP_028205036.1 dnaJ protein homolog 1-like [Glycine soja]|KRH10937.1 hypothetical protein GLYMA_15G077700 [Glycine max]|RZB63598.1 DnaJ-like subfamily B member 13 [Glycine soja]
Glyma.03G010200.Wm82.a4.v1	78.22	168.74	1.1085	2.2607e-07	Up	hypothetical protein glysoja_021695 [Glycine soja]
Glyma.04G042100.Wm82.a4.v1	1027.86	3164.65	1.6225	2.2994e-07	Up	probable isoaspartyl peptidase/L-asparaginase 2-like [Glycine max]|XP_028227686.1 probable isoaspartyl peptidase/L-asparaginase 2 [Glycine soja]|KRH61349.1 hypothetical protein GLYMA_04G042100 [Glycine max]|RZC14951.1 putative isoaspartyl peptidase/L-asparaginase 2 [Glycine soja]
Glyma.19G047100.Wm82.a4.v1	625.9	1295.22	1.0494	2.3178e-07	Up	uncharacterized protein LOC100788286 [Glycine max]|XP_028219273.1 uncharacterized protein LOC114400828 [Glycine soja]|KRG93874.1 hypothetical protein GLYMA_19G047100 [Glycine max]
Glyma.06G295500.Wm82.a4.v1	919.78	2314.93	1.3318	2.4249e-07	Up	hypothetical protein glysoja_017181 [Glycine soja]|KRH55999.1 hypothetical protein GLYMA_06G295500 [Glycine max]
Glyma.04G052200.Wm82.a4.v1	48.82	184.94	1.92	2.4772e-07	Up	protein IQ-DOMAIN 1 [Glycine max]|KRH61522.1 hypothetical protein GLYMA_04G052200 [Glycine max]
Glyma.04G050200.Wm82.a4.v1	1711.57	3454.83	1.0134	2.5413e-07	Up	Protein EARLY FLOWERING 3 isoform E [Glycine soja]
Glyma.04G121700.Wm82.a4.v1	208.39	455.65	1.1288	2.5444e-07	Up	polyphenol oxidase, chloroplastic [Glycine max]|XP_028228636.1 polyphenol oxidase, chloroplastic-like [Glycine soja]|KHN32510.1 Polyphenol oxidase A1, chloroplastic [Glycine soja]|KRH62648.1 hypothetical protein GLYMA_04G121700 [Glycine max]|RZC16213.1 Polyphenol oxidase A1, chloroplastic [Glycine soja]
Glyma.13G200000.Wm82.a4.v1	292.57	609.02	1.0576	2.5464e-07	Up	hypothetical protein GLYMA_13G200000 [Glycine max]
Glyma.07G163400.Wm82.a4.v1	127.68	290.54	1.1866	2.5542e-07	Up	uncharacterized protein LOC113002191 [Glycine max]|KHN45315.1 hypothetical protein glysoja_047888 [Glycine soja]|KRH49561.1 hypothetical protein GLYMA_07G163400 [Glycine max]|RZC03207.1 hypothetical protein D0Y65_018039 [Glycine soja]
Glyma.09G064600.Wm82.a4.v1	80.61	200.96	1.3195	2.5571e-07	Up	5&apos;-nucleotidase SurE isoform B [Glycine soja]
Novel.479	11.81	47.38	2.0067	2.5567e-07	Up	Unknown function
Glyma.04G251700.Wm82.a4.v1	87.92	328.64	1.9028	2.6112e-07	Up	uncharacterized protein LOC100818442 isoform X2 [Glycine max]|XP_028235854.1 uncharacterized protein LOC114415392 isoform X2 [Glycine soja]|RZC06915.1 Phosphatidylinositol 4-phosphate 5-kinase 1 isoform B [Glycine soja]
Glyma.11G061900.Wm82.a4.v1	29.68	89.31	1.5911	2.6449e-07	Up	uncharacterized protein LOC102663820 [Glycine max]|XP_028190728.1 uncharacterized protein LOC114376691 [Glycine soja]|KRH28563.1 hypothetical protein GLYMA_11G061900 [Glycine max]|RZB78607.1 hypothetical protein D0Y65_029134 [Glycine soja]
Glyma.11G252200.Wm82.a4.v1	836.13	1699.27	1.0234	2.7178e-07	Up	hypothetical protein D0Y65_037184 [Glycine soja]
Glyma.04G131100.Wm82.a4.v1	55.4	169.94	1.6179	2.7966e-07	Up	eugenol synthase 1 [Glycine max]|XP_028228739.1 eugenol synthase 1-like [Glycine soja]|KRH62775.1 hypothetical protein GLYMA_04G131100 [Glycine max]|RZC16376.1 Eugenol synthase 1 [Glycine soja]
Glyma.11G245600.Wm82.a4.v1	381.87	988.78	1.3726	2.8561e-07	Up	very-long-chain 3-oxoacyl-CoA reductase 1 [Glycine max]|XP_028198104.1 very-long-chain 3-oxoacyl-CoA reductase 1-like [Glycine soja]|KHN44391.1 Estradiol 17-beta-dehydrogenase 12 [Glycine soja]|KRH31384.1 hypothetical protein GLYMA_11G245600 [Glycine max]|RZB73256.1 Very-long-chain 3-oxoacyl-CoA reductase 1 [Glycine soja]
Glyma.11G070200.Wm82.a4.v1	2645.42	6543.22	1.3065	2.8769e-07	Up	Isoflavone reductase-like protein isoform B [Glycine soja]
Glyma.10G053200.Wm82.a4.v1	109.09	283.89	1.3807	2.9265e-07	Up	ubiquitin carboxyl-terminal hydrolase 34 [Glycine max]|XP_028183069.1 ubiquitin carboxyl-terminal hydrolase 34-like [Glycine soja]|KRH32477.1 hypothetical protein GLYMA_10G053200 [Glycine max]|RZB85825.1 hypothetical protein D0Y65_026077 [Glycine soja]
Glyma.08G003802.Wm82.a4.v1	26.92	97.33	1.8562	2.9841e-07	Up	hypothetical protein GLYMA_08G003800 [Glycine max]
Glyma.20G165000.Wm82.a4.v1	446.36	1033.68	1.2114	3.0083e-07	Up	ABC transporter C family member 10 isoform C [Glycine soja]|RZB44245.1 ABC transporter C family member 10 isoform D [Glycine soja]
Glyma.06G154166.Wm82.a4.v1	0.3	29.15	6.4854	3.0161e-07	Up	Cation/H(+) antiporter 15 [Glycine soja]
Glyma.02G108000.Wm82.a4.v1	365.26	1177.19	1.6884	3.0555e-07	Up	putative ribonuclease T2 precursor [Glycine max]|XP_028202390.1 ribonuclease 3-like [Glycine soja]|ACU14629.1 unknown [Glycine max]|KHN12204.1 Ribonuclease 3 [Glycine soja]|KRH70737.1 hypothetical protein GLYMA_02G108000 [Glycine max]|RZC24394.1 Ribonuclease 3 [Glycine soja]
Glyma.03G183300.Wm82.a4.v1	85.73	205.79	1.2647	3.0746e-07	Up	heavy metal-associated isoprenylated plant protein 6 [Glycine max]|XP_028225871.1 heavy metal-associated isoprenylated plant protein 6-like [Glycine soja]|KHN09522.1 hypothetical protein glysoja_016621 [Glycine soja]|KRH67726.1 hypothetical protein GLYMA_03G183300 [Glycine max]|RZC21317.1 Heavy metal-associated isoprenylated plant protein 6 isoform B [Glycine soja]
Glyma.04G034101.Wm82.a4.v1	52.2	191.82	1.8762	3.1243e-07	Up	hypothetical protein GLYMA_04G034100 [Glycine max]
Glyma.07G053400.Wm82.a4.v1	295.41	659.54	1.1593	3.1495e-07	Up	protein yippee-like At4g27745 isoform X1 [Glycine max]|XP_028239363.1 protein yippee-like At4g27745 [Glycine soja]|KHN06329.1 Protein yippee-like [Glycine soja]|KRH47866.1 hypothetical protein GLYMA_07G053400 [Glycine max]|KRH47867.1 hypothetical protein GLYMA_07G053400 [Glycine max]|RZC01513.1 Protein yippee-like isoform B [Glycine soja]
Glyma.19G115300.Wm82.a4.v1	1077.49	3419.9	1.6663	3.1477e-07	Up	plant cysteine oxidase 2-like [Glycine soja]|RZB47465.1 Plant cysteine oxidase 2 [Glycine soja]
Glyma.18G004300.Wm82.a4.v1	48.98	155.85	1.671	3.2743e-07	Up	15-cis-zeta-carotene isomerase, chloroplastic [Glycine max]|XP_028212164.1 15-cis-zeta-carotene isomerase, chloroplastic-like [Glycine soja]|KHN24048.1 15-cis-zeta-carotene isomerase, chloroplastic [Glycine soja]|KRG97382.1 hypothetical protein GLYMA_18G004400 [Glycine max]|RZB49999.1 15-cis-zeta-carotene isomerase, chloroplastic [Glycine soja]
Glyma.19G043000.Wm82.a4.v1	713.03	1744.87	1.291	3.4275e-07	Up	proline dehydrogenase [Glycine max]
Glyma.19G054400.Wm82.a4.v1	25.39	76.17	1.5865	3.4503e-07	Up	uncharacterized protein LOC100815369 [Glycine max]|XP_028217590.1 BAG family molecular chaperone regulator 2-like [Glycine soja]|ACU24387.1 unknown [Glycine max]|KHN43627.1 BAG family molecular chaperone regulator 3 [Glycine soja]|KRG93982.1 hypothetical protein GLYMA_19G054400 [Glycine max]|RZB46583.1 BAG family molecular chaperone regulator 3 [Glycine soja]
Glyma.13G270100.Wm82.a4.v1	28868.3	61077.1	1.0811	3.4774e-07	Up	epidermis-specific secreted glycoprotein EP1 [Glycine max]|XP_028190951.1 epidermis-specific secreted glycoprotein EP1-like [Glycine soja]|KHN36885.1 Epidermis-specific secreted glycoprotein EP1 [Glycine soja]|KRH21971.1 hypothetical protein GLYMA_13G270100 [Glycine max]|RZB83091.1 EP1-like glycoprotein 3 [Glycine soja]
Glyma.17G061500.Wm82.a4.v1	527.26	1202.14	1.1892	3.5686e-07	Up	hypothetical protein D0Y65_036235 [Glycine soja]
Glyma.08G249500.Wm82.a4.v1	155.74	367.32	1.2387	3.5857e-07	Up	coumaroyl-CoA:anthocyanidin 3-O-glucoside-6&apos;&apos;-O-coumaroyltransferase 1 [Glycine max]|KRH45081.1 hypothetical protein GLYMA_08G249500 [Glycine max]
Glyma.13G296200.Wm82.a4.v1	64.76	150.41	1.2149	3.5847e-07	Up	probable L-type lectin-domain containing receptor kinase VII.2 [Glycine max]|XP_028191380.1 probable L-type lectin-domain containing receptor kinase VII.2 [Glycine soja]|KHN36644.1 Putative L-type lectin-domain containing receptor kinase VII.2 [Glycine soja]|KRH22376.1 hypothetical protein GLYMA_13G296200 [Glycine max]|RZB83510.1 putative L-type lectin-domain containing receptor kinase VII.2 [Gly…
Novel.19808	1.82	29.6	4.0242	3.6029e-07	Up	Unknown function
Glyma.08G189500.Wm82.a4.v1	10485.4	22879	1.1257	3.6236e-07	Up	uncharacterized protein LOC114423939 [Glycine soja]
Glyma.07G140700.Wm82.a4.v1	140.5	355.85	1.3402	3.6706e-07	Up	probable glutathione S-transferase [Glycine max]|AJE59667.1 tau class glutathione S-transferase [Glycine max]
Glyma.13G278000.Wm82.a4.v1	10	42.66	2.0962	3.7668e-07	Up	defensin-like protein [Glycine max]|XP_028188381.1 defensin-like protein [Glycine soja]|ACU15056.1 unknown [Glycine max]|KHN36813.1 Defensin-like protein [Glycine soja]|RZB83229.1 Defensin-like protein [Glycine soja]
Glyma.20G135500.Wm82.a4.v1	72.39	173.38	1.2602	3.7711e-07	Up	hypothetical protein D0Y65_054023 [Glycine soja]|RZB43776.1 hypothetical protein D0Y65_054023 [Glycine soja]
Glyma.19G212800.Wm82.a4.v1	21225.4	66159.3	1.6401	3.8226e-07	Up	Sucrose synthase 2 isoform B [Glycine soja]
Glyma.06G091900.Wm82.a4.v1	16.64	61.31	1.8836	3.8461e-07	Up	uncharacterized protein LOC100527674 [Glycine max]|XP_028235605.1 uncharacterized protein At5g65660-like [Glycine soja]|ACU16816.1 unknown [Glycine max]|KHN09035.1 Hypothetical protein glysoja_021857 [Glycine soja]|KRH52869.1 hypothetical protein GLYMA_06G091900 [Glycine max]|RZC06593.1 hypothetical protein D0Y65_014185 [Glycine soja]|RZC06594.1 hypothetical protein D0Y65_014185 [Glycine soja]|RZ…
Glyma.15G270200.Wm82.a4.v1	60.24	133.23	1.1463	4.0401e-07	Up	uncharacterized protein LOC100781598 [Glycine max]|KRH13888.1 hypothetical protein GLYMA_15G270200 [Glycine max]
Glyma.10G176400.Wm82.a4.v1	0.31	27.55	6.4054	4.0487e-07	Up	alpha crystallin domain-containing protein precursor [Glycine max]|XP_028183924.1 22.0 kDa class IV heat shock protein-like [Glycine soja]|KHN30529.1 22.0 kDa class IV heat shock protein [Glycine soja]|KRH34328.1 hypothetical protein GLYMA_10G176400 [Glycine max]
Glyma.13G300700.Wm82.a4.v1	170.92	417.24	1.2878	4.0854e-07	Up	probable galacturonosyltransferase 10 [Glycine soja]|RZB83562.1 putative galacturonosyltransferase 10 [Glycine soja]
Glyma.09G109700.Wm82.a4.v1	88.56	201.02	1.1824	4.2253e-07	Up	homeobox-leucine zipper protein HOX11 [Glycine max]|XP_028179764.1 homeobox-leucine zipper protein HOX11-like [Glycine soja]|KHN35655.1 Homeobox-leucine zipper protein HAT14 [Glycine soja]|KRH38083.1 hypothetical protein GLYMA_09G109700 [Glycine max]|RZB91562.1 Homeobox-leucine zipper protein HAT14 [Glycine soja]
Glyma.12G012000.Wm82.a4.v1	45.77	180.95	1.9816	4.2971e-07	Up	hypothetical protein GLYMA_12G012000 [Glycine max]
Glyma.16G012000.Wm82.a4.v1	0.3	28.11	6.4362	4.3437e-07	Up	17.4 kDa class III heat shock protein [Glycine max]|XP_028207136.1 17.4 kDa class III heat shock protein-like [Glycine soja]|KHN39589.1 17.4 kDa class III heat shock protein [Glycine soja]|KRH06254.1 hypothetical protein GLYMA_16G012000 [Glycine max]|RZB59032.1 17.4 kDa class III heat shock protein isoform A [Glycine soja]|RZB59033.1 17.4 kDa class III heat shock protein isoform B [Glycine soja]
Glyma.06G063800.Wm82.a4.v1	173.51	408.16	1.2347	4.4295e-07	Up	deSI-like protein At4g17486 [Glycine max]|XP_028235190.1 deSI-like protein At4g17486 [Glycine soja]|ACU14968.1 unknown, partial [Glycine max]|KHN07038.1 UPF0326 protein [Glycine soja]|KRH52364.1 hypothetical protein GLYMA_06G063800 [Glycine max]|RZC06084.1 DeSI-like protein [Glycine soja]
Glyma.12G015500.Wm82.a4.v1	62.07	186.91	1.5906	4.4538e-07	Up	hypothetical protein GLYMA_12G015500 [Glycine max]
Glyma.06G167500.Wm82.a4.v1	6.04	37.16	2.6216	4.5251e-07	Up	uncharacterized protein LOC114414043 [Glycine soja]
Glyma.08G191900.Wm82.a4.v1	0.3	29.19	6.4872	4.5908e-07	Up	hypothetical protein GLYMA_08G191900 [Glycine max]
Glyma.10G023300.Wm82.a4.v1	1194.92	2520.99	1.0772	4.7544e-07	Up	Receptor-like cytosolic serine/threonine-protein kinase RBK2 [Glycine soja]
Glyma.19G116100.Wm82.a4.v1	362.02	766.9	1.0825	4.7755e-07	Up	uncharacterized protein LOC100808605 [Glycine max]|KRG94893.1 hypothetical protein GLYMA_19G116100 [Glycine max]
Glyma.09G168300.Wm82.a4.v1	313.21	689.86	1.1389	4.815e-07	Up	beta-amylase 1, chloroplastic-like [Glycine soja]|RZB92400.1 Beta-amylase 1, chloroplastic [Glycine soja]
Glyma.14G101500.Wm82.a4.v1	2156.4	5523.47	1.357	4.8895e-07	Up	aspartate--tRNA ligase 2, cytoplasmic [Glycine max]|KRH15638.1 hypothetical protein GLYMA_14G101500 [Glycine max]
Glyma.07G125600.Wm82.a4.v1	783.89	2494.8	1.6702	4.964e-07	Up	uncharacterized protein LOC100775516 [Glycine max]|XP_028240215.1 uncharacterized protein LOC114418873 [Glycine soja]|ACU20700.1 unknown [Glycine max]|KHN40367.1 hypothetical protein glysoja_000865 [Glycine soja]|KRH49002.1 hypothetical protein GLYMA_07G125600 [Glycine max]|RZC02654.1 hypothetical protein D0Y65_017673 [Glycine soja]
Glyma.08G202800.Wm82.a4.v1	487.22	1141.61	1.2287	5.0926e-07	Up	uncharacterized protein LOC114422383 isoform X1 [Glycine soja]|XP_028244503.1 uncharacterized protein LOC114422383 isoform X1 [Glycine soja]|RZB97887.1 hypothetical protein D0Y65_021108 [Glycine soja]
Glyma.16G156800.Wm82.a4.v1	27.15	82.16	1.5968	5.1303e-07	Up	sucrose transport protein SUC8 isoform X2 [Glycine max]|KRH08557.1 hypothetical protein GLYMA_16G156800 [Glycine max]
Glyma.10G223200.Wm82.a4.v1	312.12	816.55	1.3879	5.3053e-07	Up	Ethylene-responsive transcription factor ERF114 [Glycine soja]
Glyma.18G122000.Wm82.a4.v1	6258.3	12682.7	1.019	5.3024e-07	Up	F-box/kelch-repeat protein At1g26930 [Glycine max]|XP_014626413.1 F-box/kelch-repeat protein At1g26930 [Glycine max]|KRG99114.1 hypothetical protein GLYMA_18G122000 [Glycine max]
Glyma.05G127600.Wm82.a4.v1	76.67	219.67	1.517	5.3505e-07	Up	WRKY transcription factor 28-like isoform X2 [Glycine soja]
Glyma.20G098500.Wm82.a4.v1	6.4	63.72	3.3203	5.4263e-07	Up	Photosynthetic NDH subunit of lumenal location 1, chloroplastic [Glycine soja]
Glyma.06G192100.Wm82.a4.v1	28.46	630.23	4.4681	5.7604e-07	Up	organic cation/carnitine transporter 3 [Glycine max]|KRH54529.1 hypothetical protein GLYMA_06G192100 [Glycine max]
Glyma.17G011100.Wm82.a4.v1	26.26	117.6	2.1631	6.029e-07	Up	Stigma-specific STIG1-like protein 1 [Glycine soja]
Glyma.03G026600.Wm82.a4.v1	209.16	479.74	1.1984	6.1279e-07	Up	uncharacterized protein LOC100794419 [Glycine max]|KRH65304.1 hypothetical protein GLYMA_03G026600 [Glycine max]
Glyma.11G060500.Wm82.a4.v1	308.64	1516.46	2.2966	6.322e-07	Up	uncharacterized protein LOC100527721 [Glycine max]|ACU16877.1 unknown [Glycine max]|KRH28541.1 hypothetical protein GLYMA_11G060500 [Glycine max]
Glyma.12G074600.Wm82.a4.v1	78.14	218.39	1.4815	6.3668e-07	Up	receptor-like protein kinase HERK 1 [Glycine max]|XP_006592254.1 receptor-like protein kinase HERK 1 [Glycine max]|XP_014620051.1 receptor-like protein kinase HERK 1 [Glycine max]|XP_025980353.1 receptor-like protein kinase HERK 1 [Glycine max]|XP_028195365.1 receptor-like protein kinase HERK 1 [Glycine soja]|XP_028195366.1 receptor-like protein kinase HERK 1 [Glycine soja]|XP_028195368.1 recepto…
Glyma.03G257401.Wm82.a4.v1	0	19.92	6.8963	6.8651e-07	Up	putative RING-H2 finger protein ATL21A isoform B [Glycine soja]
Glyma.12G029700.Wm82.a4.v1	98.98	201.56	1.026	6.9039e-07	Up	uncharacterized protein LOC100803657 isoform X1 [Glycine max]|KRH24232.1 hypothetical protein GLYMA_12G029700 [Glycine max]
Glyma.04G185500.Wm82.a4.v1	95.84	256.98	1.4227	6.992e-07	Up	uncharacterized protein LOC100796720 isoform X2 [Glycine max]|XP_028229284.1 uncharacterized protein LOC114409847 isoform X2 [Glycine soja]|KRH63573.1 hypothetical protein GLYMA_04G185500 [Glycine max]|RZC17181.1 hypothetical protein D0Y65_010148 [Glycine soja]
Glyma.10G092100.Wm82.a4.v1	258.93	562.88	1.1209	6.9907e-07	Up	bZIP transcription factor TGA10 isoform X1 [Glycine max]|KRH32997.1 hypothetical protein GLYMA_10G092100 [Glycine max]
Glyma.16G042700.Wm82.a4.v1	395.68	850.49	1.1044	7.0226e-07	Up	thioredoxin-like 1-1, chloroplastic [Glycine max]|XP_028208021.1 thioredoxin-like 1-1, chloroplastic [Glycine soja]|KHN46792.1 Thioredoxin-like 1-1, chloroplastic [Glycine soja]|KRH06734.1 hypothetical protein GLYMA_16G042700 [Glycine max]|RZB59541.1 Thioredoxin-like 1-1, chloroplastic [Glycine soja]
Glyma.19G209600.Wm82.a4.v1	46.06	115.89	1.3326	7.079e-07	Up	hypothetical protein GLYMA_19G209600 [Glycine max]|RZB48995.1 hypothetical protein D0Y65_052130 [Glycine soja]
Glyma.12G008700.Wm82.a4.v1	902.18	1819.21	1.012	7.0847e-07	Up	hypothetical protein glysoja_026303, partial [Glycine soja]
Glyma.03G029400.Wm82.a4.v1	3654.45	11288.4	1.6271	7.1716e-07	Up	pectinesterase 2-like [Glycine soja]|RZC18887.1 Pectinesterase 2 [Glycine soja]
Glyma.01G060300.Wm82.a4.v1	49.31	112.3	1.1881	7.2791e-07	Up	ninja-family protein AFP3 [Glycine max]|XP_028231729.1 ninja-family protein AFP3-like [Glycine soja]|KRH75067.1 hypothetical protein GLYMA_01G060300 [Glycine max]|RZC28704.1 Ninja-family protein AFP2 [Glycine soja]
Glyma.17G072000.Wm82.a4.v1	444.33	901.78	1.0215	7.3957e-07	Up	AUGMIN subunit 8 isoform X1 [Glycine max]|XP_006600531.1 AUGMIN subunit 8 isoform X1 [Glycine max]|XP_006600532.1 AUGMIN subunit 8 isoform X1 [Glycine max]|XP_014625227.1 AUGMIN subunit 8 isoform X1 [Glycine max]|KRH03017.1 hypothetical protein GLYMA_17G072000 [Glycine max]|KRH03018.1 hypothetical protein GLYMA_17G072000 [Glycine max]
Glyma.10G224800.Wm82.a4.v1	5.75	32.59	2.5044	7.4975e-07	Up	hypothetical protein GLYMA_10G224800 [Glycine max]|RZB88597.1 hypothetical protein D0Y65_027828 [Glycine soja]
Glyma.02G244700.Wm82.a4.v1	38.3	126.85	1.7277	7.5379e-07	Up	Glucan endo-1,3-beta-glucosidase 2 isoform B [Glycine soja]
Glyma.07G238550.Wm82.a4.v1	19.11	75.15	1.978	7.7148e-07	Up	ribonuclease H [Trifolium pratense]
Glyma.17G029000.Wm82.a4.v1	45.49	116.17	1.3547	7.898e-07	Up	uncharacterized protein LOC100810316 [Glycine max]|XP_028209173.1 uncharacterized protein LOC114392297 [Glycine soja]|KRH02291.1 hypothetical protein GLYMA_17G029000 [Glycine max]|RZB54912.1 hypothetical protein D0Y65_044711 [Glycine soja]
Glyma.13G186400.Wm82.a4.v1	61.28	169.59	1.4685	7.9467e-07	Up	protein ZINC INDUCED FACILITATOR-LIKE 1-like isoform X3 [Glycine soja]|RZB81720.1 Protein ZINC INDUCED FACILITATOR-LIKE 1 isoform B [Glycine soja]
Glyma.05G146300.Wm82.a4.v1	395.25	1337.98	1.7593	8.1124e-07	Up	U-box domain-containing protein 45-like [Glycine soja]|XP_028232682.1 U-box domain-containing protein 45-like [Glycine soja]|KHN34809.1 U-box domain-containing protein 6 [Glycine soja]|RZC12479.1 U-box domain-containing protein 6 isoform A [Glycine soja]|RZC12480.1 U-box domain-containing protein 6 isoform B [Glycine soja]
Glyma.18G265800.Wm82.a4.v1	68.44	159.91	1.2251	8.1575e-07	Up	UDP-glycosyltransferase 83A1 [Glycine max]|KRH01269.1 hypothetical protein GLYMA_18G265800 [Glycine max]
Glyma.09G057200.Wm82.a4.v1	32.63	83.31	1.3505	8.1909e-07	Up	hypothetical protein glysoja_013211 [Glycine soja]|KRH37293.1 hypothetical protein GLYMA_09G057200 [Glycine max]|RZB90781.1 hypothetical protein D0Y65_023287 [Glycine soja]
Glyma.06G122600.Wm82.a4.v1	19782.2	59007.6	1.5767	8.4046e-07	Up	hypothetical protein glysoja_015728 [Glycine soja]
Glyma.09G254800.Wm82.a4.v1	1047.97	2144.12	1.0326	8.4263e-07	Up	WRKY transcription factor 22 [Glycine max]|XP_028248358.1 WRKY transcription factor 22-like [Glycine soja]|KHN29312.1 WRKY transcription factor 22 [Glycine soja]|KRH40377.1 hypothetical protein GLYMA_09G254800 [Glycine max]|RZB93839.1 WRKY transcription factor 22 [Glycine soja]
Glyma.10G012400.Wm82.a4.v1	167.71	366.04	1.1253	8.453e-07	Up	uncharacterized protein LOC100783287 [Glycine max]|KRH31787.1 hypothetical protein GLYMA_10G012400 [Glycine max]
Glyma.16G075500.Wm82.a4.v1	94.71	205.98	1.1212	8.5722e-07	Up	uncharacterized protein LOC100810672 [Glycine max]|XP_028205663.1 uncharacterized protein LOC114389232 [Glycine soja]|RZB60021.1 putative glycosyltransferase [Glycine soja]
Glyma.16G082100.Wm82.a4.v1	147.94	357.03	1.2719	8.823e-07	Up	putative aldo-keto reductase 1 [Glycine soja]
Glyma.02G086850.Wm82.a4.v1	6.68	37.14	2.48	9.3307e-07	Up	probable pectinesterase 29 [Glycine soja]
Glyma.08G235800.Wm82.a4.v1	211.97	674.99	1.6712	9.3767e-07	Up	Putative LRR receptor-like serine/threonine-protein kinase [Glycine soja]
Glyma.16G217100.Wm82.a4.v1	143.75	299.02	1.0566	9.4417e-07	Up	uncharacterized protein At4g15970 isoform X2 [Glycine max]|XP_028207501.1 uncharacterized protein At4g15970-like isoform X2 [Glycine soja]
Glyma.01G036600.Wm82.a4.v1	1653.43	3768.55	1.1886	9.8204e-07	Up	C2H2-type zinc finger domain-containing protein [Glycine max]|XP_028230079.1 zinc finger protein 5-like [Glycine soja]|KHN01119.1 Zinc finger protein 6 [Glycine soja]|KRH74690.1 hypothetical protein GLYMA_01G036600 [Glycine max]|RZC28325.1 Zinc finger protein GIS3 [Glycine soja]
Glyma.17G117150.Wm82.a4.v1	2.42	32.82	3.7656	1.004e-06	Up	early nodulin-93-like [Glycine max]
Glyma.03G069200.Wm82.a4.v1	0	15.58	6.5451	1.0091e-06	Up	putative cyclin-D7-1 [Glycine max]
Glyma.17G092600.Wm82.a4.v1	10.27	51.74	2.3344	1.0119e-06	Up	LIM domain-containing protein WLIM1 [Glycine max]|XP_028210004.1 LIM domain-containing protein WLIM1-like [Glycine soja]|KHN18484.1 Pollen-specific protein SF3 [Glycine soja]|KRH03352.1 hypothetical protein GLYMA_17G092600 [Glycine max]|RZB56045.1 LIM domain-containing protein WLIM1 [Glycine soja]
Glyma.07G261500.Wm82.a4.v1	248.21	657.52	1.4059	1.0129e-06	Up	5&apos;-adenylylsulfate reductase 3, chloroplastic [Glycine max]|XP_028241864.1 5&apos;-adenylylsulfate reductase 3, chloroplastic-like [Glycine soja]|KHN35733.1 5&apos;-adenylylsulfate reductase 3, chloroplastic [Glycine soja]|KRH51108.1 hypothetical protein GLYMA_07G261500 [Glycine max]|RZC04726.1 5&apos;-adenylylsulfate reductase 3, chloroplastic isoform A [Glycine soja]
Glyma.14G171100.Wm82.a4.v1	1168.46	13501.2	3.5304	1.0183e-06	Up	Ser/Thr-rich protein T10 in DGCR region [Glycine soja]
Glyma.06G035300.Wm82.a4.v1	693.13	2741.26	1.9835	1.0198e-06	Up	cytochrome P450 CYP82D47 [Glycine max]|XP_028234847.1 cytochrome P450 CYP82D47-like [Glycine soja]|KRH51923.1 hypothetical protein GLYMA_06G035300 [Glycine max]|RZC05622.1 Cytochrome P450 82A1 [Glycine soja]
Glyma.14G186400.Wm82.a4.v1	0.92	25.82	4.8274	1.0577e-06	Up	uncharacterized protein LOC100305728 [Glycine max]|XP_028200064.1 uncharacterized protein LOC114384562 [Glycine soja]|ACU13567.1 unknown [Glycine max]|KHN39992.1 hypothetical protein glysoja_009369 [Glycine soja]|KRH16924.1 hypothetical protein GLYMA_14G186400 [Glycine max]|RZB69689.1 hypothetical protein D0Y65_039154 [Glycine soja]
Glyma.15G276500.Wm82.a4.v1	163.88	570.63	1.7997	1.0587e-06	Up	polyamine oxidase 1 isoform X3 [Glycine max]
Glyma.01G014200.Wm82.a4.v1	869.1	1771.5	1.0275	1.0619e-06	Up	Glycerol-3-phosphate acyltransferase, chloroplastic isoform C [Glycine soja]
Glyma.01G017000.Wm82.a4.v1	853.61	2698.85	1.6607	1.1356e-06	Up	hypothetical protein GLYMA_01G017000 [Glycine max]
Glyma.18G172600.Wm82.a4.v1	27.18	97	1.836	1.1368e-06	Up	hypothetical protein GLYMA_18G172600 [Glycine max]
Glyma.17G230600.Wm82.a4.v1	645.43	1680.01	1.3802	1.1523e-06	Up	putative protein phosphatase 2C 75 isoform C [Glycine soja]
Glyma.16G029000.Wm82.a4.v1	783.37	1654.06	1.078	1.1655e-06	Up	LINE-1 retrotransposable element ORF2 protein [Glycine soja]
Glyma.20G209000.Wm82.a4.v1	3137.24	6611.2	1.0754	1.1815e-06	Up	probable methyltransferase PMT3 [Glycine max]|XP_006606386.1 probable methyltransferase PMT3 [Glycine max]|XP_014628146.1 probable methyltransferase PMT3 [Glycine max]|XP_025983226.1 probable methyltransferase PMT3 [Glycine max]|XP_025983227.1 probable methyltransferase PMT3 [Glycine max]|XP_028220677.1 probable methyltransferase PMT3 [Glycine soja]|XP_028220678.1 probable methyltransferase PMT3 …
Novel.606	31.77	87.22	1.4593	1.1975e-06	Up	Unknown function
Glyma.05G187400.Wm82.a4.v1	243.16	521.21	1.1006	1.2061e-06	Up	putative transcription factor WD40-like family [Rosa chinensis]
Glyma.02G124100.Wm82.a4.v1	574.13	1404.24	1.2903	1.2493e-06	Up	Sugar transport protein 1 isoform C [Glycine soja]
Glyma.05G068000.Wm82.a4.v1	459.03	1063.03	1.2117	1.2642e-06	Up	beta-amylase 3, chloroplastic [Glycine max]|XP_028231856.1 beta-amylase 3, chloroplastic-like [Glycine soja]|KHN08412.1 Beta-amylase 3, chloroplastic [Glycine soja]|KRH57551.1 hypothetical protein GLYMA_05G068000 [Glycine max]|RZC11323.1 Beta-amylase 3, chloroplastic [Glycine soja]
Glyma.15G092400.Wm82.a4.v1	1623.36	3247.48	1.0003	1.2714e-06	Up	ABC transporter C family member 2-like isoform X1 [Glycine soja]|XP_028204057.1 ABC transporter C family member 2-like isoform X1 [Glycine soja]|XP_028204058.1 ABC transporter C family member 2-like isoform X1 [Glycine soja]|RZB63800.1 ABC transporter C family member 2 isoform A [Glycine soja]|RZB63801.1 ABC transporter C family member 2 isoform B [Glycine soja]|RZB63802.1 ABC transporter C famil…
Glyma.02G146100.Wm82.a4.v1	74.67	232.2	1.6377	1.2805e-06	Up	protein MARD1 [Glycine max]|XP_028206491.1 FCS-Like Zinc finger 8-like [Glycine soja]|KHN18871.1 hypothetical protein glysoja_028240 [Glycine soja]|KRH71405.1 hypothetical protein GLYMA_02G146100 [Glycine max]|RZC25029.1 Protein MARD1 isoform A [Glycine soja]|RZC25030.1 Protein MARD1 isoform B [Glycine soja]
Glyma.06G170200.Wm82.a4.v1	171.49	350.7	1.0324	1.3274e-06	Up	uncharacterized protein LOC100820572 isoform X3 [Glycine max]
Glyma.13G217400.Wm82.a4.v1	87.8	205.5	1.2282	1.3474e-06	Up	cytochrome P450 710A1-like [Glycine soja]|RZB82209.1 Cytochrome P450 710A11 [Glycine soja]
Glyma.05G239500.Wm82.a4.v1	0.59	27.03	5.4867	1.3887e-06	Up	Two-component response regulator ARR1 [Glycine soja]
Glyma.03G242200.Wm82.a4.v1	741.64	1783.66	1.266	1.4412e-06	Up	Protein BONZAI 3 [Glycine soja]
Glyma.18G202400.Wm82.a4.v1	101.84	316.79	1.6361	1.4418e-06	Up	hypothetical protein LR48_Vigan03g089000 [Vigna angularis]
Glyma.10G060800.Wm82.a4.v1	2.41	42.6	4.1412	1.4631e-06	Up	Thaumatin-like protein 1a [Glycine soja]
Novel.9488	3.02	25.94	3.1044	1.4936e-06	Up	Unknown function
Glyma.06G170100.Wm82.a4.v1	185.07	642.31	1.7953	1.51e-06	Up	hypothetical protein GLYMA_06G170100 [Glycine max]
Glyma.14G135100.Wm82.a4.v1	101.43	256.49	1.3388	1.511e-06	Up	exocyst complex component EXO70A1 [Glycine max]|XP_028223267.1 exocyst complex component EXO70A1-like [Glycine soja]|KRH16141.1 hypothetical protein GLYMA_14G135100 [Glycine max]|RZB41219.1 Exocyst complex component EXO70A1 isoform A [Glycine soja]|RZB41220.1 Exocyst complex component EXO70A1 isoform B [Glycine soja]
Glyma.11G223000.Wm82.a4.v1	5.14	29.8	2.5351	1.5156e-06	Up	ultraviolet-B receptor UVR8 isoform X3 [Glycine max]|KRH31035.1 hypothetical protein GLYMA_11G223000 [Glycine max]
Glyma.07G156200.Wm82.a4.v1	16.06	59.18	1.8844	1.5611e-06	Up	uncharacterized protein LOC114419214 [Glycine soja]|AFU35564.1 DRE-binding protein 2D;1 [Glycine max]|KHN12554.1 Dehydration-responsive element-binding protein 2C [Glycine soja]|RZC03102.1 Dehydration-responsive element-binding protein 2C [Glycine soja]
Glyma.19G047600.Wm82.a4.v1	0.3	24.88	6.2562	1.5748e-06	Up	hypothetical protein GLYMA_19G047600 [Glycine max]
Glyma.14G121200.Wm82.a4.v1	1655.31	14045.7	3.0849	1.5842e-06	Up	alcohol dehydrogenase 1 [Glycine max]|XP_028198832.1 alcohol dehydrogenase 1-like [Glycine soja]|KHN11026.1 Alcohol dehydrogenase 1 [Glycine soja]|KRH15944.1 hypothetical protein GLYMA_14G121200 [Glycine max]|RZB69207.1 Alcohol dehydrogenase 1 isoform A [Glycine soja]
Glyma.06G319640.Wm82.a4.v1	50.23	112.91	1.1685	1.5982e-06	Up	MDIS1-interacting receptor like kinase 2-like [Glycine soja]|RZC10058.1 putative LRR receptor-like serine/threonine-protein kinase IRK [Glycine soja]
Glyma.19G212733.Wm82.a4.v1	2.41	29.68	3.6221	1.6097e-06	Up	Endoglucanase 17 [Mucuna pruriens]
Glyma.05G199300.Wm82.a4.v1	0.61	26.64	5.4576	1.6147e-06	Up	uncharacterized protein LOC100305868 [Glycine max]|XP_028233411.1 uncharacterized protein LOC114413297 [Glycine soja]|ACU13762.1 unknown [Glycine max]|KHN17448.1 hypothetical protein glysoja_026991 [Glycine soja]|KRH59717.1 hypothetical protein GLYMA_05G199300 [Glycine max]|RZC13339.1 hypothetical protein D0Y65_012827 [Glycine soja]
Glyma.18G258400.Wm82.a4.v1	109.48	288.71	1.3991	1.6315e-06	Up	homeobox-leucine zipper protein ATHB-20 [Glycine max]|KRH01157.1 hypothetical protein GLYMA_18G258400 [Glycine max]
Glyma.09G008500.Wm82.a4.v1	639.9	1339.82	1.0663	1.7136e-06	Up	Unknown function
Glyma.15G025300.Wm82.a4.v1	40.25	109.89	1.451	1.7832e-06	Up	hypothetical protein GLYMA_15G025300 [Glycine max]
Glyma.08G156300.Wm82.a4.v1	8.09	231.75	4.8386	1.8089e-06	Up	uncharacterized protein LOC114424658 [Glycine soja]|RZB97083.1 putative cysteine desulfurase [Glycine soja]
Novel.22164	302.55	676.39	1.1608	1.8217e-06	Up	Unknown function
Glyma.04G195300.Wm82.a4.v1	1302.8	2664.41	1.0323	1.8334e-06	Up	SNF1-related protein kinase regulatory subunit gamma-1 isoform B [Glycine soja]
Glyma.07G151100.Wm82.a4.v1	272.41	820.72	1.5909	1.8515e-06	Up	trihelix transcription factor GT-3b [Glycine max]|XP_028240475.1 trihelix transcription factor GT-3b-like [Glycine soja]|KRH49393.1 hypothetical protein GLYMA_07G151100 [Glycine max]|RZC03036.1 Trihelix transcription factor GT-3a [Glycine soja]
Glyma.01G005000.Wm82.a4.v1	319.8	654.43	1.0336	1.8612e-06	Up	zinc finger CCCH domain-containing protein 20 [Glycine max]|KRH74187.1 hypothetical protein GLYMA_01G005000 [Glycine max]
Glyma.U039400.Wm82.a4.v1	726.39	1635.46	1.1711	1.8748e-06	Up	hypothetical protein VIGAN_02273900, partial [Vigna angularis var. angularis]
Glyma.09G186400.Wm82.a4.v1	39.67	103.74	1.3885	1.8902e-06	Up	uncharacterized protein LOC100782715 [Glycine max]
Glyma.02G101400.Wm82.a4.v1	30.92	180.11	2.5416	1.8996e-06	Up	clavaminate synthase-like protein At3g21360 [Glycine soja]|RZC24274.1 Clavaminate synthase-like protein [Glycine soja]
Glyma.17G041200.Wm82.a4.v1	59.39	144	1.2764	1.9377e-06	Up	ABC transporter B family member 11, partial [Glycine soja]
Glyma.02G072600.Wm82.a4.v1	111.18	237.68	1.0949	1.9436e-06	Up	thioredoxin-like superfamily protein precursor [Glycine max]|XP_028199104.1 5&apos;-adenylylsulfate reductase-like 5 [Glycine soja]|KHN00681.1 5&apos;-adenylylsulfate reductase-like 5 [Glycine soja]|KRH70164.1 hypothetical protein GLYMA_02G072600 [Glycine max]|RZC23804.1 5&apos;-adenylylsulfate reductase-like 5 [Glycine soja]
Glyma.07G120900.Wm82.a4.v1	1175.07	2593.28	1.142	1.9527e-06	Up	dynamin-related protein 1E [Glycine max]|XP_014633437.1 dynamin-related protein 1E [Glycine max]|KRH48908.1 hypothetical protein GLYMA_07G120900 [Glycine max]
Glyma.05G193200.Wm82.a4.v1	423.98	1110.63	1.3893	1.9672e-06	Up	Putative methyltransferase PMT26 [Glycine soja]
Glyma.13G299100.Wm82.a4.v1	187.67	442.72	1.2388	1.9787e-06	Up	hypothetical protein glysoja_001350 [Glycine soja]
Glyma.04G079300.Wm82.a4.v1	149.51	413.62	1.4684	1.9987e-06	Up	uncharacterized protein LOC100798503 [Glycine max]|XP_028227162.1 uncharacterized protein LOC114408337 [Glycine soja]|KHN10239.1 hypothetical protein glysoja_017843 [Glycine soja]|KRH62001.1 hypothetical protein GLYMA_04G079300 [Glycine max]|RZC15591.1 hypothetical protein D0Y65_009099 [Glycine soja]
Glyma.15G038100.Wm82.a4.v1	1994.3	4078.3	1.0321	2.0982e-06	Up	triosephosphate isomerase [Glycine max]|AAT46998.1 triosephosphate isomerase [Glycine max]
Glyma.01G152900.Wm82.a4.v1	1.19	23.93	4.3124	2.1317e-06	Up	long-chain-alcohol oxidase FAO4A [Glycine max]|KRH76451.1 hypothetical protein GLYMA_01G152900 [Glycine max]
Glyma.01G161200.Wm82.a4.v1	175.12	428.16	1.2904	2.1938e-06	Up	Protein GDAP2-like [Glycine soja]
Glyma.15G168400.Wm82.a4.v1	661.52	1339.42	1.0175	2.2135e-06	Up	hypothetical protein GLYMA_15G168400 [Glycine max]
Glyma.02G221200.Wm82.a4.v1	583.66	1195	1.0336	2.2309e-06	Up	uncharacterized protein LOC100790696 [Glycine max]|XP_028213896.1 uncharacterized protein LOC114396189 [Glycine soja]|KHN46193.1 hypothetical protein glysoja_039917 [Glycine soja]|KRH72583.1 hypothetical protein GLYMA_02G221200 [Glycine max]|RZC26190.1 hypothetical protein D0Y65_004722 [Glycine soja]
Glyma.15G074800.Wm82.a4.v1	986.73	2447.51	1.3107	2.2427e-06	Up	uncharacterized protein LOC100797510 [Glycine max]|ACU21554.1 unknown [Glycine max]
Glyma.20G175500.Wm82.a4.v1	51.84	150.84	1.5406	2.2571e-06	Up	NAC domain-containing protein 30 [Glycine max]|XP_028221216.1 NAC domain-containing protein 30-like [Glycine soja]|KRG91808.1 hypothetical protein GLYMA_20G175500 [Glycine max]|RZB44434.1 NAC domain-containing protein 30 [Glycine soja]
Glyma.06G028500.Wm82.a4.v1	19.35	59.5	1.6226	2.3142e-06	Up	uncharacterized protein LOC100807946 [Glycine max]|XP_028234747.1 uncharacterized protein LOC114414625 [Glycine soja]|KRH51777.1 hypothetical protein GLYMA_06G028500 [Glycine max]|RZC05492.1 Lon protease 2 [Glycine soja]
Glyma.08G188300.Wm82.a4.v1	1285.64	2589.15	1.0101	2.3338e-06	Up	Unknown function
Glyma.U031224.Wm82.a4.v1	50.77	120.24	1.2448	2.3454e-06	Up	amino acid transporter AVT6C [Glycine max]|XP_028198295.1 amino acid transporter AVT6C-like [Glycine soja]|KRH14877.1 hypothetical protein GLYMA_14G054100 [Glycine max]|RZB67565.1 Amino acid transporter AVT6C [Glycine soja]
Glyma.03G214100.Wm82.a4.v1	632.36	2365.79	1.9035	2.4077e-06	Up	E3 ubiquitin-protein ligase BAH1 isoform A [Glycine soja]
Glyma.08G033800.Wm82.a4.v1	59.01	155.14	1.3957	2.4522e-06	Up	hypothetical protein GLYMA_08G033800 [Glycine max]
Glyma.19G231000.Wm82.a4.v1	58.92	228.39	1.9554	2.4532e-06	Up	F-box protein PP2-B15 [Glycine soja]
Novel.23685	57.68	192.01	1.7359	2.5527e-06	Up	Unknown function
Glyma.05G047700.Wm82.a4.v1	868.37	1847.24	1.0892	2.5772e-06	Up	SNF1-related protein kinase regulatory subunit gamma-1 isoform B [Glycine soja]
Glyma.01G038600.Wm82.a4.v1	83.56	239.09	1.5171	2.5865e-06	Up	transcription factor MYB1R1 [Glycine max]|XP_028230301.1 transcription factor MYB1R1-like [Glycine soja]|ALA09271.1 MYB/HD-like transcription factor, partial [Glycine max]|KRH74719.1 hypothetical protein GLYMA_01G038600 [Glycine max]|RZC28357.1 Transcription factor KUA1 [Glycine soja]
Glyma.15G114700.Wm82.a4.v1	38.98	92.1	1.2401	2.5945e-06	Up	acyl-CoA--sterol O-acyltransferase 1-like [Glycine max]|XP_028203328.1 acyl-CoA--sterol O-acyltransferase 1-like [Glycine soja]|KRH11528.1 hypothetical protein GLYMA_15G114700 [Glycine max]|RZB64136.1 Acyl-CoA--sterol O-acyltransferase 1 [Glycine soja]
Novel.29802	0	14.24	6.413	2.6447e-06	Up	Unknown function
Glyma.07G071300.Wm82.a4.v1	74.62	373.33	2.322	2.6463e-06	Up	uncharacterized protein LOC100797680 isoform X3 [Glycine max]
Glyma.18G000400.Wm82.a4.v1	14.22	56.28	1.9861	2.6497e-06	Up	IQ domain-containing protein IQM2-like [Glycine soja]|RZB49932.1 IQ domain-containing protein IQM2 [Glycine soja]
Glyma.17G118300.Wm82.a4.v1	53.2	183.54	1.785	2.851e-06	Up	potassium channel AKT1-like [Glycine soja]|KRH03745.1 hypothetical protein GLYMA_17G118300 [Glycine max]|RZB56471.1 Potassium channel AKT1 [Glycine soja]
Novel.26485	84.25	172.42	1.0324	2.8777e-06	Up	Unknown function
Glyma.07G076100.Wm82.a4.v1	28.72	87.4	1.6076	2.8881e-06	Up	BON1-associated protein 2 [Glycine max]|XP_028240995.1 BON1-associated protein 2-like [Glycine soja]|KRH48228.1 hypothetical protein GLYMA_07G076100 [Glycine max]
Glyma.15G264600.Wm82.a4.v1	0	13.86	6.374	2.8898e-06	Up	16.9 kDa class I heat shock protein 1 [Glycine max]|XP_028201548.1 16.9 kDa class I heat shock protein 1-like [Glycine soja]|KRH13798.1 hypothetical protein GLYMA_15G264600 [Glycine max]|RZB66370.1 17.5 kDa class I heat shock protein [Glycine soja]
Glyma.17G061400.Wm82.a4.v1	124.31	465.18	1.9034	2.8991e-06	Up	Unknown function
Glyma.05G052800.Wm82.a4.v1	198.81	620.84	1.6431	2.9025e-06	Up	uncharacterized protein LOC100788494 [Glycine max]|XP_028231682.1 uncharacterized protein LOC114412102 [Glycine soja]|KRH57302.1 hypothetical protein GLYMA_05G052800 [Glycine max]|RZC11065.1 hypothetical protein D0Y65_011348 [Glycine soja]
Glyma.10G016700.Wm82.a4.v1	22.4	66.53	1.5723	2.9477e-06	Up	proline-rich protein 3 [Glycine max]|KRH31852.1 hypothetical protein GLYMA_10G016700 [Glycine max]
Glyma.07G001800.Wm82.a4.v1	13.04	46.88	1.8476	2.9646e-06	Up	hypothetical protein GLYMA_07G001800 [Glycine max]
Glyma.01G195500.Wm82.a4.v1	98.68	347.08	1.8141	2.9913e-06	Up	ACT domain-containing protein ACR1-like isoform X1 [Glycine soja]
Glyma.05G033400.Wm82.a4.v1	21.06	114.93	2.4469	3.0136e-06	Up	E2F transcription factor-like E2FE isoform B [Glycine soja]
Glyma.08G180100.Wm82.a4.v1	129.33	346.05	1.4198	3.1173e-06	Up	chaperone protein dnaJ 20, chloroplastic [Glycine max]|XP_028244226.1 chaperone protein dnaJ 20, chloroplastic-like [Glycine soja]|KRH43916.1 hypothetical protein GLYMA_08G180100 [Glycine max]
Glyma.20G102100.Wm82.a4.v1	496.52	1139.11	1.1981	3.1283e-06	Up	GEM-like protein 4 [Glycine max]|KRG90604.1 hypothetical protein GLYMA_20G102100 [Glycine max]
Novel.22007	0.61	26.29	5.4413	3.1735e-06	Up	Unknown function
Glyma.06G072000.Wm82.a4.v1	79.57	164.98	1.051	3.1785e-06	Up	uncharacterized protein LOC100805091 [Glycine max]|XP_028235313.1 uncharacterized protein LOC114415016 [Glycine soja]|KRH52506.1 hypothetical protein GLYMA_06G072000 [Glycine max]|RZC06217.1 hypothetical protein D0Y65_013988 [Glycine soja]
Glyma.07G064400.Wm82.a4.v1	65.52	173.16	1.4037	3.2024e-06	Up	hypothetical protein glysoja_048063 [Glycine soja]|RZC01690.1 hypothetical protein D0Y65_017068 [Glycine soja]|RZC01691.1 hypothetical protein D0Y65_017068 [Glycine soja]
Glyma.10G008021.Wm82.a4.v1	29.88	96.14	1.6867	3.206e-06	Up	hypothetical protein GLYMA_10G008000 [Glycine max]
Glyma.11G226000.Wm82.a4.v1	68.04	285.5	2.0678	3.238e-06	Up	proline transporter 2 isoform X1 [Glycine max]|XP_028198068.1 proline transporter 2-like [Glycine soja]|KHN17862.1 Lysine histidine transporter 2 [Glycine soja]|KRH31073.1 hypothetical protein GLYMA_11G226000 [Glycine max]|RZB72936.1 Proline transporter 1 isoform A [Glycine soja]
Glyma.03G029300.Wm82.a4.v1	11.54	47.56	2.0483	3.2534e-06	Up	hypothetical protein GLYMA_03G029300 [Glycine max]
Glyma.07G064600.Wm82.a4.v1	89.02	200.89	1.175	3.2756e-06	Up	3-methyl-2-oxobutanoate hydroxymethyltransferase 2, mitochondrial-like isoform X1 [Glycine soja]
Glyma.15G268300.Wm82.a4.v1	112.66	258.82	1.2013	3.3499e-06	Up	hypothetical protein GLYMA_15G268300 [Glycine max]
Glyma.10G039800.Wm82.a4.v1	119.77	279.96	1.2245	3.4451e-06	Up	uncharacterized protein LOC100305902 [Glycine max]|ACU13812.1 unknown [Glycine max]|KRH32243.1 hypothetical protein GLYMA_10G039800 [Glycine max]
Glyma.15G146100.Wm82.a4.v1	6.06	34.93	2.5273	3.4595e-06	Up	Major allergen Pru av 1 [Glycine soja]
Glyma.17G066900.Wm82.a4.v1	38.75	103.58	1.4202	3.5451e-06	Up	protein GLUTAMINE DUMPER 3 [Glycine max]|KRH02920.1 hypothetical protein GLYMA_17G066900 [Glycine max]
Glyma.09G093600.Wm82.a4.v1	57.1	153.43	1.4258	3.5698e-06	Up	hypothetical protein glysoja_040848 [Glycine soja]
Glyma.14G110900.Wm82.a4.v1	103.8	220.23	1.0844	3.6047e-06	Up	zinc finger protein 3 [Glycine max]|XP_028199166.1 zinc finger protein 3-like [Glycine soja]|KHN10468.1 Zinc finger protein 3 [Glycine soja]|KRH15782.1 hypothetical protein GLYMA_14G110900 [Glycine max]|RZB68564.1 Zinc finger protein 3 [Glycine soja]
Glyma.08G255900.Wm82.a4.v1	6.29	46.83	2.8913	3.6114e-06	Up	proline dehydrogenase 2, mitochondrial [Glycine max]|XP_028247251.1 proline dehydrogenase 2, mitochondrial-like [Glycine soja]|KRH45177.1 hypothetical protein GLYMA_08G255900 [Glycine max]|RZB98809.1 Proline dehydrogenase 2, mitochondrial [Glycine soja]
Glyma.12G149100.Wm82.a4.v1	184.16	377.21	1.0353	3.7973e-06	Up	NAC domain-containing protein 72 [Glycine max]|XP_028192484.1 NAC domain-containing protein 72-like [Glycine soja]|KHN48762.1 NAC domain-containing protein 72 [Glycine soja]|ALA09240.1 NAC transcription factor [Glycine max]|KRH26056.1 hypothetical protein GLYMA_12G149100 [Glycine max]|RZB75930.1 NAC domain-containing protein 72 [Glycine soja]
Glyma.11G056700.Wm82.a4.v1	59.56	247.79	2.0564	3.8066e-06	Up	Unknown function
Glyma.07G178300.Wm82.a4.v1	12.07	42.89	1.8267	3.8358e-06	Up	uncharacterized protein LOC100785335 [Glycine max]|XP_028238565.1 uncharacterized protein LOC114417663 [Glycine soja]|KHN24370.1 hypothetical protein glysoja_047319 [Glycine soja]|KRH49766.1 hypothetical protein GLYMA_07G178300 [Glycine max]|RZC03431.1 hypothetical protein D0Y65_018210 [Glycine soja]
Glyma.10G289400.Wm82.a4.v1	63.5	127.69	1.0089	3.8893e-06	Up	hypothetical protein glysoja_013552 [Glycine soja]|KRH36184.1 hypothetical protein GLYMA_10G289400 [Glycine max]|RZB89652.1 hypothetical protein D0Y65_028442 [Glycine soja]
Glyma.15G194200.Wm82.a4.v1	32.48	171.16	2.3974	3.8915e-06	Up	myosin-binding protein 7 isoform X1 [Glycine max]|KRH12782.1 hypothetical protein GLYMA_15G194200 [Glycine max]|KRH12783.1 hypothetical protein GLYMA_15G194200 [Glycine max]|KRH12784.1 hypothetical protein GLYMA_15G194200 [Glycine max]
Glyma.16G014100.Wm82.a4.v1	497.54	997.06	1.0032	3.945e-06	Up	pectinesterase-like [Glycine soja]|RZB59061.1 Pectinesterase/pectinesterase inhibitor U1 [Glycine soja]
Glyma.18G054100.Wm82.a4.v1	543.72	1219.17	1.1653	3.9437e-06	Up	probable serine/threonine-protein kinase WNK4 isoform X2 [Glycine max]|XP_028214497.1 probable serine/threonine-protein kinase WNK4 isoform X2 [Glycine soja]
Glyma.06G107800.Wm82.a4.v1	29.55	97.92	1.7285	3.9823e-06	Up	serine hydroxymethyltransferase 7 [Glycine max]|XP_028235804.1 serine hydroxymethyltransferase 7-like [Glycine soja]|KRH53150.1 hypothetical protein GLYMA_06G107800 [Glycine max]|RZC06858.1 Serine hydroxymethyltransferase 7 [Glycine soja]
Glyma.15G078200.Wm82.a4.v1	161.28	367.13	1.1869	3.9885e-06	Up	serine/threonine-protein kinase-like protein ACR4 [Glycine max]|KRH10943.1 hypothetical protein GLYMA_15G078200 [Glycine max]
Glyma.13G175700.Wm82.a4.v1	2.43	22.06	3.1891	4.0072e-06	Up	17.5 kDa class I heat shock protein-like protein [Glycine max]|ACU13934.1 unknown [Glycine max]|KRH20397.1 hypothetical protein GLYMA_13G175700 [Glycine max]
Glyma.07G160500.Wm82.a4.v1	776.1	1710.73	1.1403	4.043e-06	Up	Pyrophosphate--fructose 6-phosphate 1-phosphotransferase subunit alpha [Cajanus cajan]
Glyma.07G011800.Wm82.a4.v1	85.28	202.29	1.2471	4.0652e-06	Up	inorganic pyrophosphatase 2 [Glycine max]|XP_028238846.1 inorganic pyrophosphatase 2-like [Glycine soja]|KHN39290.1 Inorganic pyrophosphatase 2 [Glycine soja]|KRH47151.1 hypothetical protein GLYMA_07G011800 [Glycine max]|RZC00799.1 Inorganic pyrophosphatase 2 [Glycine soja]
Glyma.10G038500.Wm82.a4.v1	22.31	67.17	1.5899	4.2512e-06	Up	protein SCARECROW [Glycine max]|XP_028183670.1 protein SCARECROW-like [Glycine soja]|KRH32212.1 hypothetical protein GLYMA_10G038500 [Glycine max]|RZB85560.1 Protein SCARECROW [Glycine soja]
Glyma.11G025000.Wm82.a4.v1	9.05	44.59	2.3013	4.4348e-06	Up	protein LURP-one-related 4 [Glycine max]|XP_028186907.1 protein LURP-one-related 4-like [Glycine soja]|KHN35011.1 Protein LURP-one-related 4 [Glycine soja]|KRH27952.1 hypothetical protein GLYMA_11G025000 [Glycine max]|RZB77974.1 Protein LURP-one-related 4 [Glycine soja]
Glyma.20G151500.Wm82.a4.v1	4365.96	9240.5	1.0817	4.5474e-06	Up	ATP sulfurylase 1, chloroplastic [Glycine max]|XP_028221264.1 ATP sulfurylase 1, chloroplastic-like [Glycine soja]|KHN15715.1 ATP sulfurylase 1, chloroplastic [Glycine soja]|KRG91385.1 hypothetical protein GLYMA_20G151500 [Glycine max]|RZB44026.1 ATP sulfurylase 1, chloroplastic [Glycine soja]
Glyma.06G125800.Wm82.a4.v1	144.84	412.33	1.5087	4.6816e-06	Up	Bidirectional sugar transporter SWEET3 isoform B [Glycine soja]
Glyma.13G139300.Wm82.a4.v1	130.26	293.61	1.1722	4.7376e-06	Up	uncharacterized LOC100788504 [Glycine max]|KRH19855.1 hypothetical protein GLYMA_13G139300 [Glycine max]
Glyma.03G236900.Wm82.a4.v1	270.54	598.92	1.1469	4.7631e-06	Up	Sucrose nonfermenting 4-like protein isoform C [Glycine soja]
Glyma.17G117100.Wm82.a4.v1	321.29	1399.18	2.1225	4.8497e-06	Up	early nodulin-93-like [Glycine max]
Glyma.09G153900.Wm82.a4.v1	1552.47	14804	3.2533	4.9384e-06	Up	Enolase isoform C [Glycine soja]
Glyma.19G038600.Wm82.a4.v1	703.85	1450.59	1.043	5.0742e-06	Up	putative calcium-transporting ATPase 13, plasma membrane-type [Glycine max]|XP_028218675.1 putative calcium-transporting ATPase 13, plasma membrane-type [Glycine soja]|KRG93759.1 hypothetical protein GLYMA_19G038600 [Glycine max]|RZB46358.1 putative calcium-transporting ATPase 13, plasma membrane-type [Glycine soja]
Glyma.11G118100.Wm82.a4.v1	238.53	532.81	1.1601	5.1955e-06	Up	BTB/POZ domain-containing protein At3g05675 [Glycine max]|XP_028187678.1 BTB/POZ domain-containing protein At3g05675-like [Glycine soja]|KRH29466.1 hypothetical protein GLYMA_11G118100 [Glycine max]|RZB79522.1 BTB/POZ domain-containing protein isoform A [Glycine soja]
Glyma.05G222500.Wm82.a4.v1	34.16	97.25	1.5107	5.3269e-06	Up	K(+) efflux antiporter 4 isoform X1 [Glycine max]|XP_014628678.1 K(+) efflux antiporter 4 isoform X1 [Glycine max]
Glyma.11G044400.Wm82.a4.v1	13.88	52.7	1.9245	5.4098e-06	Up	uncharacterized protein LOC102661842 [Glycine max]|KRH28305.1 hypothetical protein GLYMA_11G044400 [Glycine max]
Glyma.20G139100.Wm82.a4.v1	3.01	25.67	3.0894	5.4848e-06	Up	uncharacterized protein LOC114402114 [Glycine soja]
Glyma.17G226500.Wm82.a4.v1	1168.25	2625.92	1.1685	5.8838e-06	Up	uncharacterized protein LOC114393191 [Glycine soja]|RZB58165.1 hypothetical protein D0Y65_046698 [Glycine soja]
Glyma.20G102200.Wm82.a4.v1	644.64	1494.02	1.2125	5.9023e-06	Up	GEM-like protein 4 isoform C [Glycine soja]
Glyma.15G089600.Wm82.a4.v1	109.92	248.82	1.1795	6.038e-06	Up	uncharacterized protein LOC100792762 [Glycine max]|KRH11111.1 hypothetical protein GLYMA_15G089600 [Glycine max]
Novel.18088	4.52	27.1	2.582	6.0715e-06	Up	Unknown function
Glyma.11G225000.Wm82.a4.v1	0.61	33.79	5.7996	6.1708e-06	Up	uncharacterized protein LOC100780432 [Glycine max]|XP_028195858.1 uncharacterized protein LOC114380926 [Glycine soja]|KHN17872.1 hypothetical protein glysoja_017923 [Glycine soja]|KRH31058.1 hypothetical protein GLYMA_11G225000 [Glycine max]|RZB72923.1 hypothetical protein D0Y65_036923 [Glycine soja]
Glyma.07G168700.Wm82.a4.v1	62.02	124.05	1.0004	6.2328e-06	Up	hypothetical protein D0Y65_018097 [Glycine soja]
Glyma.03G025600.Wm82.a4.v1	6.64	31.63	2.2494	6.2786e-06	Up	uncharacterized protein LOC100781148 isoform X1 [Glycine max]|KRH65291.1 hypothetical protein GLYMA_03G025600 [Glycine max]|KRH65292.1 hypothetical protein GLYMA_03G025600 [Glycine max]
Glyma.06G275500.Wm82.a4.v1	92.62	240.38	1.3767	6.3037e-06	Up	uncharacterized protein LOC100800312 [Glycine max]|XP_028237989.1 uncharacterized protein LOC114417086 [Glycine soja]|KHN33937.1 hypothetical protein glysoja_036744 [Glycine soja]|KRH55718.1 hypothetical protein GLYMA_06G275500 [Glycine max]|RZC09467.1 hypothetical protein D0Y65_015985 [Glycine soja]
Glyma.14G063700.Wm82.a4.v1	0	14.67	6.4557	6.5318e-06	Up	HSP20-like chaperones superfamily protein [Glycine max]|XP_028199958.1 18.2 kDa class I heat shock protein-like [Glycine soja]|ACU15563.1 unknown [Glycine max]|KHN20884.1 18.2 kDa class I heat shock protein [Glycine soja]|KRH15019.1 hypothetical protein GLYMA_14G063700 [Glycine max]|RZB67729.1 18.2 kDa class I heat shock protein [Glycine soja]
Glyma.03G191300.Wm82.a4.v1	226.04	566.75	1.3267	6.6109e-06	Up	PAN domain-containing protein At5g03700 [Glycine max]|XP_028225970.1 PAN domain-containing protein At5g03700-like [Glycine soja]|RZC21453.1 PAN domain-containing protein [Glycine soja]
Glyma.02G059400.Wm82.a4.v1	2.11	22.34	3.4029	7.0819e-06	Up	probable galacturonosyltransferase-like 2 [Glycine max]
Glyma.13G092200.Wm82.a4.v1	31.45	90.58	1.5283	7.1213e-06	Up	putative disease resistance protein [Glycine soja]
Glyma.12G137700.Wm82.a4.v1	1990.17	4618.32	1.2144	7.1522e-06	Up	scarecrow-like protein 21 isoform X1 [Glycine max]|XP_028192829.1 scarecrow-like protein 21 [Glycine soja]|KRH25905.1 hypothetical protein GLYMA_12G137700 [Glycine max]|RZB75736.1 Chitin-inducible gibberellin-responsive protein 1 [Glycine soja]
Glyma.19G194943.Wm82.a4.v1	7.88	45.42	2.5269	7.1454e-06	Up	uncharacterized protein LOC114399425 [Glycine soja]|KHN02220.1 hypothetical protein glysoja_002244 [Glycine soja]|RZB48742.1 hypothetical protein D0Y65_051979 [Glycine soja]
Glyma.08G129600.Wm82.a4.v1	445.17	911.08	1.0334	7.1973e-06	Up	cationic amino acid transporter 1 [Glycine max]|XP_025985387.1 cationic amino acid transporter 1 [Glycine max]|KRH43081.1 hypothetical protein GLYMA_08G129600 [Glycine max]|KRH43082.1 hypothetical protein GLYMA_08G129600 [Glycine max]|KRH43083.1 hypothetical protein GLYMA_08G129600 [Glycine max]
Glyma.12G082100.Wm82.a4.v1	106.91	217.37	1.0239	7.2209e-06	Up	lethal leaf spot 1-like protein [Glycine max]|XP_028194608.1 pheophorbide a oxygenase, chloroplastic-like [Glycine soja]|ABA40832.1 lethal leaf spot 1-like protein [Glycine max]|KRH25120.1 hypothetical protein GLYMA_12G082100 [Glycine max]|RZB74906.1 Pheophorbide a oxygenase, chloroplastic [Glycine soja]
Glyma.07G168900.Wm82.a4.v1	746.96	1511.42	1.0169	7.2378e-06	Up	uncharacterized protein LOC100814036 [Glycine max]|XP_028240707.1 uncharacterized protein LOC114419267 [Glycine soja]|KRH49630.1 hypothetical protein GLYMA_07G168900 [Glycine max]|RZC03274.1 Tol-Pal system protein TolB [Glycine soja]
Glyma.12G129900.Wm82.a4.v1	75.01	156.92	1.0664	7.2807e-06	Up	uncharacterized protein LOC100811994 [Glycine max]|XP_028193499.1 uncharacterized protein LOC114379116 [Glycine soja]|ACU17998.1 unknown [Glycine max]|KHN34248.1 hypothetical protein glysoja_035883 [Glycine soja]|KRH25802.1 hypothetical protein GLYMA_12G129900 [Glycine max]
Glyma.18G080400.Wm82.a4.v1	3.93	58.51	3.8979	7.3182e-06	Up	flavonoid 6-hydroxylase [Glycine max]|AGB55869.1 flavonoid 6-hydroxylase 1 [Glycine max]|KRG98547.1 hypothetical protein GLYMA_18G080400 [Glycine max]
Glyma.09G127300.Wm82.a4.v1	0.61	23.41	5.27	7.4988e-06	Up	UDP-glycosyltransferase 1-like [Glycine soja]
Glyma.09G185800.Wm82.a4.v1	73.88	154.34	1.063	7.6195e-06	Up	hypothetical protein GLYMA_09G185800 [Glycine max]
Glyma.13G152848.Wm82.a4.v1	4.82	27.85	2.5287	7.7118e-06	Up	uncharacterized protein LOC100786697 [Glycine max]|XP_028195893.1 uncharacterized protein LOC114380952 [Glycine soja]|KHN24780.1 hypothetical protein glysoja_045644 [Glycine soja]|KRH30850.1 hypothetical protein GLYMA_11G210200 [Glycine max]|KRH30851.1 hypothetical protein GLYMA_11G210200 [Glycine max]|RZB72712.1 hypothetical protein D0Y65_036792 [Glycine soja]
Glyma.14G060300.Wm82.a4.v1	3.94	27.26	2.7912	7.8976e-06	Up	probable LRR receptor-like serine/threonine-protein kinase At3g47570 [Glycine max]|KRH14963.1 hypothetical protein GLYMA_14G060300 [Glycine max]
Glyma.08G274800.Wm82.a4.v1	0.31	19.13	5.8808	8.0187e-06	Up	Homogentisate phytyltransferase 1, chloroplastic [Glycine soja]
Glyma.20G205700.Wm82.a4.v1	210.8	620.03	1.5567	8.0267e-06	Up	inhibitor of trypsin and hageman factor-like [Glycine max]|KHN13147.1 Proteinase inhibitor [Glycine soja]|KRG92345.1 hypothetical protein GLYMA_20G205700 [Glycine max]|RZB44958.1 Proteinase inhibitor [Glycine soja]
Glyma.17G016300.Wm82.a4.v1	4693.28	12392.4	1.4008	8.0436e-06	Up	Stem-specific protein TSJT1 isoform B [Glycine soja]
Glyma.19G219100.Wm82.a4.v1	1.22	21.92	4.1738	8.2223e-06	Up	galactinol synthase 1 [Glycine max]|XP_028217126.1 galactinol synthase 1-like [Glycine soja]|KRG96564.1 hypothetical protein GLYMA_19G219100 [Glycine max]|RZB49139.1 Galactinol synthase 1 [Glycine soja]
Glyma.04G096000.Wm82.a4.v1	1.82	22.32	3.6227	8.322e-06	Up	serine/threonine-protein kinase CTR1 isoform X1 [Glycine max]|KRH62249.1 hypothetical protein GLYMA_04G096000 [Glycine max]
Glyma.19G016400.Wm82.a4.v1	3701.54	8797.87	1.2491	8.3483e-06	Up	LOW QUALITY PROTEIN: ABC transporter B family member 15-like [Glycine max]
Glyma.02G009400.Wm82.a4.v1	154.85	334.45	1.1108	8.5247e-06	Up	NPR1 interacting domain-containing protein [Glycine max]|XP_028192488.1 protein NIM1-INTERACTING 1-like [Glycine soja]|ACU17012.1 unknown [Glycine max]|KHN00227.1 hypothetical protein glysoja_022831 [Glycine soja]|KRH69174.1 hypothetical protein GLYMA_02G009400 [Glycine max]|RZC22844.1 hypothetical protein D0Y65_002623 [Glycine soja]
Glyma.14G010600.Wm82.a4.v1	15.39	72.86	2.2442	8.6149e-06	Up	chaperone protein dnaJ 11, chloroplastic [Glycine max]|XP_028199753.1 chaperone protein dnaJ 11, chloroplastic-like [Glycine soja]|KRH14184.1 hypothetical protein GLYMA_14G010600 [Glycine max]
Glyma.08G140600.Wm82.a4.v1	17.56	71.71	2.0326	8.898e-06	Up	cytochrome P450 CYP736A12 isoform X1 [Glycine max]|KRH43299.1 hypothetical protein GLYMA_08G140600 [Glycine max]
Glyma.15G004900.Wm82.a4.v1	95.03	197.71	1.0582	9.0911e-06	Up	F-box/LRR-repeat protein 14 isoform A [Glycine soja]|RZB62307.1 F-box/LRR-repeat protein 14 isoform B [Glycine soja]
Glyma.12G131200.Wm82.a4.v1	15.67	83.24	2.4063	9.1406e-06	Up	senescence-specific cysteine protease SAG39-like [Glycine soja]|RZB75642.1 Senescence-specific cysteine protease SAG39 [Glycine soja]
Glyma.05G155600.Wm82.a4.v1	216.29	459.02	1.0864	9.1951e-06	Up	F-box/kelch-repeat protein At1g15670 [Glycine max]|XP_028232818.1 F-box/kelch-repeat protein At1g15670-like [Glycine soja]|KRH58914.1 hypothetical protein GLYMA_05G155600 [Glycine max]
Glyma.12G173300.Wm82.a4.v1	101.38	205.8	1.0227	9.7437e-06	Up	hypothetical protein CR513_32145, partial [Mucuna pruriens]
Glyma.20G033300.Wm82.a4.v1	443.71	975.4	1.1367	9.8156e-06	Up	NAC transcription factor 29 isoform B [Glycine soja]
Novel.26418	2036.97	5395.18	1.4052	9.9998e-06	Up	Unknown function
Glyma.08G227400.Wm82.a4.v1	46.39	154.13	1.7319	1.012e-05	Up	histone H3-like centromeric protein CSE4 [Vigna unguiculata]
Glyma.01G187800.Wm82.a4.v1	149.84	313.45	1.0659	1.0157e-05	Up	F-box protein isoform B [Glycine soja]
Glyma.04G050300.Wm82.a4.v1	1268.69	2751.02	1.1168	1.023e-05	Up	zinc finger CCCH domain-containing protein 23 [Glycine max]|KRH61490.1 hypothetical protein GLYMA_04G050300 [Glycine max]
Glyma.20G011200.Wm82.a4.v1	4.24	27.73	2.7122	1.0513e-05	Up	GEM-like protein 4 [Glycine max]|KRG89249.1 hypothetical protein GLYMA_20G011200 [Glycine max]
Glyma.02G102400.Wm82.a4.v1	161.47	350.24	1.1173	1.0602e-05	Up	hypothetical protein GLYMA_02G102400 [Glycine max]
Glyma.08G004100.Wm82.a4.v1	39.65	91.83	1.2134	1.0663e-05	Up	auxin-responsive protein SAUR32 [Glycine max]|XP_028247359.1 auxin-responsive protein SAUR32-like [Glycine soja]|KHN16921.1 Auxin-induced protein 6B [Glycine soja]|KRH40994.1 hypothetical protein GLYMA_08G004100 [Glycine max]
Glyma.13G208200.Wm82.a4.v1	5039.82	10278.6	1.0282	1.082e-05	Up	basic 7S globulin [Glycine max]|XP_028188795.1 gamma conglutin 1-like [Glycine soja]|KHN37575.1 Basic 7S globulin [Glycine soja]|KRH20901.1 hypothetical protein GLYMA_13G208200 [Glycine max]|RZB82050.1 Basic 7S globulin [Glycine soja]
Glyma.20G202200.Wm82.a4.v1	1488.28	3413.41	1.1976	1.0918e-05	Up	Ethylene receptor 2 isoform C [Glycine soja]|RZB44908.1 Ethylene receptor 2 isoform D [Glycine soja]
Novel.22062	11.83	42.95	1.8642	1.1e-05	Up	Unknown function
Glyma.07G202500.Wm82.a4.v1	39.59	106.6	1.4294	1.1215e-05	Up	hypothetical protein BRARA_B00354, partial [Brassica rapa]
Glyma.18G219100.Wm82.a4.v1	1502.08	4305.15	1.5191	1.1345e-05	Up	2,3-bisphosphoglycerate-independent phosphoglycerate mutase isoform C [Glycine soja]|RZB53136.1 2,3-bisphosphoglycerate-independent phosphoglycerate mutase isoform D [Glycine soja]
Glyma.03G044900.Wm82.a4.v1	409.83	893.36	1.1245	1.175e-05	Up	dirigent protein 22-like [Glycine soja]
Glyma.09G184100.Wm82.a4.v1	107.63	221.28	1.0407	1.181e-05	Up	NAC domain-containing protein 100-like isoform X1 [Glycine soja]|KHN32045.1 Protein CUP-SHAPED COTYLEDON 2 [Glycine soja]|RZB92649.1 NAC domain-containing protein 100 isoform A [Glycine soja]
Glyma.17G246900.Wm82.a4.v1	11.23	41.01	1.8711	1.1963e-05	Up	hypothetical protein GLYMA_17G246900 [Glycine max]
Novel.4841	212.95	855.28	2.0055	1.1994e-05	Up	Unknown function
Glyma.12G218600.Wm82.a4.v1	11.68	63.45	2.438	1.2089e-05	Up	hypothetical protein GLYMA_12G218600 [Glycine max]
Glyma.18G224200.Wm82.a4.v1	161.72	425.76	1.3958	1.2379e-05	Up	polygalacturonate 4-alpha-galacturonosyltransferase-like [Glycine soja]|RZB53627.1 Polygalacturonate 4-alpha-galacturonosyltransferase [Glycine soja]
Glyma.01G006000.Wm82.a4.v1	503.15	1546.25	1.6197	1.2455e-05	Up	uncharacterized protein LOC100306340 [Glycine max]|ACU14468.1 unknown [Glycine max]|KRH74208.1 hypothetical protein GLYMA_01G006000 [Glycine max]
Glyma.07G188000.Wm82.a4.v1	120.05	314.74	1.3896	1.2531e-05	Up	uncharacterized protein LOC100805649 [Glycine max]|XP_028240938.1 uncharacterized protein LOC114419465 [Glycine soja]|KHN07693.1 hypothetical protein glysoja_042135 [Glycine soja]|KRH49918.1 hypothetical protein GLYMA_07G188000 [Glycine max]|RZC03586.1 hypothetical protein D0Y65_018310 [Glycine soja]
Glyma.06G047400.Wm82.a4.v1	11.17	40.21	1.8471	1.2931e-05	Up	Serine carboxypeptidase-like 19 isoform F [Glycine soja]
Novel.22659	9.68	40.93	2.0835	1.3079e-05	Up	Unknown function
Glyma.11G039400.Wm82.a4.v1	866.16	1761.42	1.0241	1.3332e-05	Up	beta-amylase 3, chloroplastic [Glycine max]|XP_028191733.1 beta-amylase 3, chloroplastic-like [Glycine soja]|KHN34883.1 Beta-amylase 3, chloroplastic [Glycine soja]|KRH28213.1 hypothetical protein GLYMA_11G039400 [Glycine max]|RZB78219.1 Beta-amylase 3, chloroplastic [Glycine soja]
Glyma.03G226200.Wm82.a4.v1	888.36	2351.75	1.4044	1.3534e-05	Up	paladin isoform X2 [Glycine max]|KRH68368.1 hypothetical protein GLYMA_03G226200 [Glycine max]
Glyma.04G010900.Wm82.a4.v1	1.51	18.78	3.6369	1.3538e-05	Up	putative caffeine synthase 4 isoform B [Glycine soja]
Novel.20620	36.05	90.49	1.3291	1.3699e-05	Up	Unknown function
Glyma.18G225400.Wm82.a4.v1	14.81	55.31	1.8985	1.3725e-05	Up	BON1-associated protein 1 [Glycine max]|KRH00635.1 hypothetical protein GLYMA_18G225400 [Glycine max]
Glyma.13G139200.Wm82.a4.v1	1621.07	3445.36	1.0877	1.3866e-05	Up	E3 ubiquitin-protein ligase MARCH7 [Glycine max]|XP_028198254.1 E3 ubiquitin-protein ligase MARCH7-like [Glycine soja]|KHN48304.1 hypothetical protein glysoja_007973 [Glycine soja]|KRH19853.1 hypothetical protein GLYMA_13G139200 [Glycine max]|RZB72471.1 hypothetical protein D0Y65_036643 [Glycine soja]
Glyma.03G113200.Wm82.a4.v1	12.72	42.6	1.7433	1.3878e-05	Up	uncharacterized protein LOC100794412 [Glycine max]|XP_028225042.1 secoisolariciresinol dehydrogenase-like [Glycine soja]|ACU19399.1 unknown [Glycine max]|KHN44551.1 Momilactone A synthase [Glycine soja]|KRH66537.1 hypothetical protein GLYMA_03G113200 [Glycine max]|RZC20177.1 Secoisolariciresinol dehydrogenase [Glycine soja]
Glyma.01G046000.Wm82.a4.v1	39.27	101.89	1.3735	1.4171e-05	Up	delta8-sphingolipid desaturase 1 [Glycine max]|XP_028230710.1 delta(8)-fatty-acid desaturase 2-like [Glycine soja]|KRH74841.1 hypothetical protein GLYMA_01G046000 [Glycine max]|KRH74842.1 hypothetical protein GLYMA_01G046000 [Glycine max]|ANN11753.1 delta8-sphingolipid desaturase 1 [Glycine max]|RZC28484.1 Delta(8)-fatty-acid desaturase 2 isoform A [Glycine soja]|RZC28485.1 Delta(8)-fatty-acid de…
Glyma.15G146000.Wm82.a4.v1	5.16	26.53	2.3651	1.4443e-05	Up	hypothetical protein GLYMA_15G146000 [Glycine max]|RZB64644.1 Nodulin-13 [Glycine soja]
Glyma.12G175351.Wm82.a4.v1	259.86	558.43	1.1036	1.4557e-05	Up	Hypothetical protein glysoja_034455 [Glycine soja]
Glyma.17G088500.Wm82.a4.v1	264.36	565.43	1.0974	1.4712e-05	Up	triose phosphate/phosphate translocator, non-green plastid, chloroplastic [Glycine max]|XP_028208795.1 triose phosphate/phosphate translocator, non-green plastid, chloroplastic-like isoform X1 [Glycine soja]|KHN18448.1 Triose phosphate/phosphate translocator, non-green plastid, chloroplastic [Glycine soja]|KRH03277.1 hypothetical protein GLYMA_17G088500 [Glycine max]|RZB55978.1 Triose phosphate/p…
Glyma.05G157000.Wm82.a4.v1	2238.09	5395.82	1.2696	1.4785e-05	Up	hypothetical protein GLYMA_08G115300 [Glycine max]
Novel.21832	0.9	31.76	5.1366	1.4815e-05	Up	Unknown function
Glyma.13G105800.Wm82.a4.v1	4.21	31.9	2.9159	1.4889e-05	Up	IQ domain-containing protein IQM1 [Glycine max]|KRH02687.1 hypothetical protein GLYMA_17G053600 [Glycine max]
Glyma.19G111000.Wm82.a4.v1	1042.74	2150.32	1.0443	1.4958e-05	Up	hypothetical protein TSUD_102880 [Trifolium subterraneum]
Novel.18182	0	12.53	6.2264	1.5119e-05	Up	Unknown function
Glyma.01G224500.Wm82.a4.v1	14.87	56.33	1.9263	1.5342e-05	Up	probable GABA transporter 2 [Glycine max]|XP_028248033.1 probable GABA transporter 2 [Glycine soja]|KRH77632.1 hypothetical protein GLYMA_01G224500 [Glycine max]|RZC31323.1 putative GABA transporter 2 [Glycine soja]
Glyma.14G030400.Wm82.a4.v1	1401.66	2828.58	1.0131	1.5442e-05	Up	4-hydroxyphenylpyruvate dioxygenase long isoform, chloroplastic isoform 1 [Glycine max]|KRH14507.1 hypothetical protein GLYMA_14G030400 [Glycine max]
Glyma.02G260300.Wm82.a4.v1	113.25	235.92	1.0596	1.5524e-05	Up	hypothetical protein GLYMA_02G260300 [Glycine max]|RZC26796.1 Amino acid transporter AVT6C isoform B [Glycine soja]
Glyma.15G012500.Wm82.a4.v1	84.62	179.01	1.0823	1.5563e-05	Up	D-glycerate 3-kinase, chloroplastic isoform A [Glycine soja]
Glyma.05G190100.Wm82.a4.v1	217.03	593.41	1.4511	1.6192e-05	Up	hypothetical protein GLYMA_05G190100 [Glycine max]
Glyma.06G141600.Wm82.a4.v1	9.99	37.46	1.9102	1.6243e-05	Up	uncharacterized protein LOC100775497 [Glycine max]|XP_028236284.1 uncharacterized protein LOC114415675 [Glycine soja]|KHN25798.1 hypothetical protein glysoja_038294 [Glycine soja]|KRH53712.1 hypothetical protein GLYMA_06G141600 [Glycine max]|RZC07470.1 hypothetical protein D0Y65_014663 [Glycine soja]
Glyma.01G178700.Wm82.a4.v1	13.91	54.93	1.9836	1.6367e-05	Up	probable galacturonosyltransferase-like 2 [Glycine max]|XP_028242590.1 probable galacturonosyltransferase-like 2 [Glycine soja]|KRH76877.1 hypothetical protein GLYMA_01G178700 [Glycine max]|RZC30529.1 putative galacturonosyltransferase-like 2 [Glycine soja]
Glyma.04G219000.Wm82.a4.v1	457.53	986.95	1.1088	1.6922e-05	Up	hypothetical protein GLYMA_04G219000 [Glycine max]
Glyma.11G105700.Wm82.a4.v1	1075.12	2241.51	1.0601	1.7177e-05	Up	PI-PLC X-box domain-containing protein DDB_G0293730 [Glycine max]|XP_028195343.1 PI-PLC X-box domain-containing protein DDB_G0293730-like [Glycine soja]|KHN05414.1 1-phosphatidylinositol phosphodiesterase [Glycine soja]|KRH24254.1 hypothetical protein GLYMA_12G030600 [Glycine max]|RZB74022.1 1-phosphatidylinositol phosphodiesterase [Glycine soja]
Glyma.09G101100.Wm82.a4.v1	4.23	25.2	2.577	1.7232e-05	Up	WAT1-related protein isoform A [Glycine soja]|RZB91437.1 WAT1-related protein isoform B [Glycine soja]
Novel.14802	9.08	40.64	2.1648	1.8145e-05	Up	Unknown function
Glyma.07G274000.Wm82.a4.v1	133.98	297.79	1.1527	1.8301e-05	Up	hypothetical protein glysoja_047812 [Glycine soja]|KRH51313.1 hypothetical protein GLYMA_07G274000 [Glycine max]|KRH51314.1 hypothetical protein GLYMA_07G274000 [Glycine max]|RZC04980.1 hypothetical protein D0Y65_019164 [Glycine soja]
Glyma.04G021200.Wm82.a4.v1	149.42	368.55	1.3024	1.8868e-05	Up	E3 ubiquitin-protein ligase ATL23 [Glycine max]|XP_028227439.1 E3 ubiquitin-protein ligase ATL23-like [Glycine soja]|KRH60998.1 hypothetical protein GLYMA_04G021200 [Glycine max]|RZC14625.1 E3 ubiquitin-protein ligase ATL23 [Glycine soja]
Glyma.16G216500.Wm82.a4.v1	16.23	65.84	2.0171	1.9016e-05	Up	organic cation/carnitine transporter 1 isoform X1 [Glycine max]
Glyma.09G163200.Wm82.a4.v1	0.61	28.34	5.5444	1.9115e-05	Up	miraculin [Glycine max]|XP_028248534.1 miraculin-like [Glycine soja]|KHM99736.1 Miraculin [Glycine soja]|KRH38862.1 hypothetical protein GLYMA_09G163200 [Glycine max]|RZB92315.1 Miraculin [Glycine soja]
Novel.18643	8.19	32.9	2.0097	1.9465e-05	Up	Unknown function
Glyma.05G200101.Wm82.a4.v1	92.97	212.47	1.1929	1.9711e-05	Up	Ethylene-responsive transcription factor ERF114 [Glycine soja]
Glyma.19G025100.Wm82.a4.v1	177.47	404.43	1.1886	1.983e-05	Up	UDP-glycosyltransferase 74E2 [Glycine soja]
Glyma.06G124000.Wm82.a4.v1	86.31	198.92	1.2053	2.0665e-05	Up	Pleckstrin likey domain-containing family A member 8 [Glycine soja]|RZC07145.1 Glycolipid transfer protein 2 isoform C [Glycine soja]
Glyma.02G182400.Wm82.a4.v1	107.06	285.94	1.417	2.0773e-05	Up	guanylate kinase 2 [Glycine max]|KRH71972.1 hypothetical protein GLYMA_02G182400 [Glycine max]
Glyma.03G073778.Wm82.a4.v1	614.5	1523.26	1.3098	2.0809e-05	Up	laccase-7 [Glycine max]|KRG88782.1 hypothetical protein GLYMA_U027300 [Glycine max]
Glyma.17G048100.Wm82.a4.v1	693.84	1514.42	1.1259	2.0937e-05	Up	von Willebrand factor A domain-containing protein DDB_G0292028 [Glycine max]|XP_028210523.1 von Willebrand factor A domain-containing protein DDB_G0292028-like [Glycine soja]|KRH02594.1 hypothetical protein GLYMA_17G048100 [Glycine max]|RZB55267.1 von Willebrand factor A domain-containing protein isoform A [Glycine soja]
Glyma.08G119000.Wm82.a4.v1	19.97	60.93	1.6115	2.105e-05	Up	hypothetical protein D0Y65_020301 [Glycine soja]
Glyma.11G146272.Wm82.a4.v1	7.21	34.58	2.2557	2.1485e-05	Up	receptor-like protein kinase HERK 1 [Glycine soja]|XP_028190209.1 receptor-like protein kinase HERK 1 [Glycine soja]|KHN22011.1 Receptor-like protein kinase HERK 1 [Glycine soja]|RZB79958.1 Receptor-like protein kinase HERK 1 isoform A [Glycine soja]|RZB79959.1 Receptor-like protein kinase HERK 1 isoform B [Glycine soja]|RZB79960.1 Receptor-like protein kinase HERK 1 isoform C [Glycine soja]
Glyma.02G153300.Wm82.a4.v1	2.41	20.2	3.0654	2.1832e-05	Up	hypothetical protein GLYMA_02G153300 [Glycine max]
Glyma.10G090700.Wm82.a4.v1	35.65	111.55	1.6469	2.1942e-05	Up	polyamine oxidase 1-like [Glycine soja]|RZB86407.1 Polyamine oxidase 1 isoform A [Glycine soja]
Glyma.18G205400.Wm82.a4.v1	12.64	48.65	1.9394	2.2078e-05	Up	uncharacterized protein LOC102668200 [Glycine max]|XP_028213648.1 uncharacterized protein LOC114395971 [Glycine soja]|KHN40713.1 hypothetical protein glysoja_001211 [Glycine soja]|KRH00311.1 hypothetical protein GLYMA_18G205400 [Glycine max]|RZB52918.1 hypothetical protein D0Y65_049112 [Glycine soja]
Glyma.10G258000.Wm82.a4.v1	54.19	155.31	1.5183	2.2416e-05	Up	BTB/POZ domain-containing protein NPY2 [Glycine max]|XP_006589617.1 BTB/POZ domain-containing protein NPY2 [Glycine max]|XP_006589618.1 BTB/POZ domain-containing protein NPY2 [Glycine max]|XP_006589619.1 BTB/POZ domain-containing protein NPY2 [Glycine max]|XP_014618877.1 BTB/POZ domain-containing protein NPY2 [Glycine max]|XP_028182316.1 BTB/POZ domain-containing protein NPY2-like [Glycine soja]|…
Glyma.02G166900.Wm82.a4.v1	22.86	80.57	1.8158	2.3106e-05	Up	hypothetical protein glysoja_009720 [Glycine soja]
Glyma.06G208100.Wm82.a4.v1	95.92	276.45	1.5268	2.318e-05	Up	plant cysteine oxidase 3-like isoform X1 [Glycine soja]
Glyma.06G196900.Wm82.a4.v1	77.74	202.73	1.3831	2.3322e-05	Up	hypothetical protein GLYMA_06G196900 [Glycine max]
Glyma.12G163800.Wm82.a4.v1	55.4	126.37	1.1912	2.4698e-05	Up	Protein NRT1/ PTR FAMILY 4.3 isoform C [Glycine soja]
Glyma.13G222000.Wm82.a4.v1	3.92	22.47	2.5168	2.4938e-05	Up	ABC transporter B family member 9 [Glycine soja]
Glyma.18G124500.Wm82.a4.v1	831.7	1677.95	1.0125	2.6907e-05	Up	probable LRR receptor-like serine/threonine-protein kinase At1g14390 [Glycine max]|KRG99147.1 hypothetical protein GLYMA_18G124500 [Glycine max]
Glyma.08G180300.Wm82.a4.v1	127.69	325.15	1.3485	2.7108e-05	Up	hypothetical protein GLYMA_08G180300 [Glycine max]|RZB97482.1 Chaperone protein dnaJ 20, chloroplastic [Glycine soja]
Glyma.02G225400.Wm82.a4.v1	57.88	143.58	1.3107	2.7358e-05	Up	Zinc finger CCCH domain-containing protein 48 [Glycine soja]
Glyma.07G139600.Wm82.a4.v1	1.81	17.73	3.2912	2.7782e-05	Up	probable glutathione S-transferase [Glycine max]|XP_028240354.1 probable glutathione S-transferase [Glycine soja]|KHN05111.1 Putative glutathione S-transferase [Glycine soja]|AJE59659.1 tau class glutathione S-transferase [Glycine max]|KRH49212.1 hypothetical protein GLYMA_07G139600 [Glycine max]|RZC02867.1 putative glutathione S-transferase [Glycine soja]
Glyma.04G243900.Wm82.a4.v1	281.44	565.75	1.0073	2.8934e-05	Up	probable methyltransferase PMT25 isoform X1 [Glycine max]|XP_006578950.1 probable methyltransferase PMT25 isoform X1 [Glycine max]|KRH64591.1 hypothetical protein GLYMA_04G243900 [Glycine max]|KRH64592.1 hypothetical protein GLYMA_04G243900 [Glycine max]
Glyma.16G109300.Wm82.a4.v1	117.68	322.54	1.4545	2.9067e-05	Up	Abscisic acid 8&apos;-hydroxylase 1 [Mucuna pruriens]
Glyma.08G078900.Wm82.a4.v1	70.14	803.78	3.5182	2.9111e-05	Up	LOW QUALITY PROTEIN: polygalacturonase inhibitor 2 [Glycine max]
Glyma.09G116400.Wm82.a4.v1	367.55	835.57	1.1849	2.9335e-05	Up	trihelix transcription factor GT-2 [Glycine max]|KRH38181.1 hypothetical protein GLYMA_09G116400 [Glycine max]
Glyma.09G196700.Wm82.a4.v1	32.29	84.48	1.3856	3.1041e-05	Up	RING-H2 finger protein ATL8 [Glycine max]|XP_028179936.1 RING-H2 finger protein ATL8-like [Glycine soja]|KRH39403.1 hypothetical protein GLYMA_09G196700 [Glycine max]|RZB92876.1 RING-H2 finger protein ATL80 [Glycine soja]
Glyma.14G201700.Wm82.a4.v1	1926.03	4076.2	1.0816	3.154e-05	Up	Cationic peroxidase 1, partial [Glycine soja]
Glyma.02G219100.Wm82.a4.v1	0	9.79	5.8744	3.1674e-05	Up	uncharacterized protein LOC100776129 [Glycine max]|KHN19247.1 hypothetical protein glysoja_044240 [Glycine soja]|KRH72538.1 hypothetical protein GLYMA_02G219100 [Glycine max]
Novel.21979	9.64	47.98	2.3145	3.189e-05	Up	Unknown function
Glyma.08G145300.Wm82.a4.v1	208.71	810.45	1.957	3.2689e-05	Up	ethylene-responsive transcription factor ERF112-like [Glycine soja]|RZB96920.1 Ethylene-responsive transcription factor ERF114 [Glycine soja]
Glyma.19G260400.Wm82.a4.v1	16.96	47.21	1.4777	3.3003e-05	Up	two-component response regulator-like PRR95 isoform X5 [Glycine max]|XP_028218629.1 two-component response regulator-like PRR95 isoform X5 [Glycine soja]
Glyma.14G098100.Wm82.a4.v1	251.74	573.87	1.1883	3.3299e-05	Up	fatty-acid-binding protein 2 [Glycine max]|XP_028201428.1 fatty-acid-binding protein 2-like [Glycine soja]|KHN17255.1 hypothetical protein glysoja_010714 [Glycine soja]|KRH15594.1 hypothetical protein GLYMA_14G098100 [Glycine max]|KRH15595.1 hypothetical protein GLYMA_14G098100 [Glycine max]
Glyma.10G184700.Wm82.a4.v1	1729.05	4868.22	1.4934	3.3313e-05	Up	putative protease inhibitor [Glycine max]|ACA23204.1 putative protease inhibitor [Glycine max]|KHN01082.1 Inhibitor of trypsin and hageman factor [Glycine soja]|KRH34453.1 hypothetical protein GLYMA_10G184700 [Glycine max]|RZB87923.1 Inhibitor of trypsin and hageman factor [Glycine soja]
Glyma.17G236700.Wm82.a4.v1	951.95	1916.3	1.0095	3.3646e-05	Up	acyl-CoA-binding domain-containing protein 3-like [Glycine soja]|RZB58372.1 Acyl-CoA-binding domain-containing protein 3 [Glycine soja]
Glyma.14G094700.Wm82.a4.v1	137.09	308.83	1.171	3.3857e-05	Up	glycine dehydrogenase (decarboxylating), mitochondrial [Glycine max]|XP_028200488.1 glycine dehydrogenase (decarboxylating), mitochondrial-like [Glycine soja]|KRH15534.1 hypothetical protein GLYMA_14G094700 [Glycine max]|RZB68312.1 Glycine dehydrogenase (decarboxylating), mitochondrial isoform A [Glycine soja]|RZB68313.1 Glycine dehydrogenase (decarboxylating), mitochondrial isoform B [Glycine so…
Glyma.10G014000.Wm82.a4.v1	19.66	57.69	1.555	3.4432e-05	Up	uncharacterized protein LOC114369758 [Glycine soja]|RZB85172.1 hypothetical protein D0Y65_025691 [Glycine soja]
Glyma.15G198900.Wm82.a4.v1	67.95	164.86	1.2796	3.4542e-05	Up	uncharacterized protein LOC100806199 [Glycine max]|XP_028202659.1 uncharacterized protein LOC114386804 [Glycine soja]|KRH12846.1 hypothetical protein GLYMA_15G198900 [Glycine max]|RZB65403.1 hypothetical protein D0Y65_041454 [Glycine soja]
Glyma.13G124900.Wm82.a4.v1	3.35	23.1	2.7937	3.4651e-05	Up	protein SCARECROW [Glycine max]|XP_028196968.1 protein SCARECROW-like [Glycine soja]|KRH19587.1 hypothetical protein GLYMA_13G124900 [Glycine max]|RZB72200.1 Protein SCARECROW [Glycine soja]
Glyma.06G109200.Wm82.a4.v1	396.66	1151.99	1.538	3.4819e-05	Up	inducible nitrate reductase [NADH] 2 [Glycine max]|AAD19790.1 nitrate reductase, partial [Glycine max]|KRH53180.1 hypothetical protein GLYMA_06G109200 [Glycine max]
Glyma.17G068800.Wm82.a4.v1	92.24	197.75	1.099	3.5442e-05	Up	transcription factor IBH1-like 1 [Glycine max]|XP_028208905.1 transcription factor IBH1-like 1 [Glycine soja]|KRH02953.1 hypothetical protein GLYMA_17G068800 [Glycine max]|RZB55633.1 Transcription factor IBH1-like 1 isoform B [Glycine soja]
Glyma.13G097100.Wm82.a4.v1	1345.52	2763.24	1.0382	3.5761e-05	Up	putative ribulose bisphosphate carboxylase small chain [Glycine max]|KRH19034.1 hypothetical protein GLYMA_13G097100 [Glycine max]
Glyma.09G163600.Wm82.a4.v1	13.41	318.59	4.5691	3.6002e-05	Up	miraculin [Glycine max]|XP_028248245.1 miraculin-like [Glycine soja]|KHM99733.1 Miraculin [Glycine soja]|KRH38868.1 hypothetical protein GLYMA_09G163600 [Glycine max]|RZB92319.1 Kunitz trypsin inhibitor 2 [Glycine soja]
Glyma.04G035200.Wm82.a4.v1	39.57	90.67	1.197	3.6276e-05	Up	hypothetical protein D0Y65_008664 [Glycine soja]
Glyma.11G049100.Wm82.a4.v1	23.65	87.64	1.8914	3.6857e-05	Up	hypothetical protein GLYMA_11G049100 [Glycine max]
Glyma.07G054600.Wm82.a4.v1	3.91	30.67	2.9712	3.7075e-05	Up	uncharacterized protein LOC100805482 [Glycine max]|XP_028239377.1 uncharacterized protein LOC114418299 [Glycine soja]|KRH47890.1 hypothetical protein GLYMA_07G054600 [Glycine max]|RZC01528.1 hypothetical protein D0Y65_016979 [Glycine soja]
Glyma.16G056300.Wm82.a4.v1	33.76	90.55	1.4233	3.7886e-05	Up	ribonucleoside-diphosphate reductase small chain [Glycine soja]|RZB59743.1 Ribonucleoside-diphosphate reductase small chain isoform A [Glycine soja]|RZB59744.1 Ribonucleoside-diphosphate reductase small chain isoform B [Glycine soja]|RZB59745.1 Ribonucleoside-diphosphate reductase small chain isoform C [Glycine soja]|RZB59746.1 Ribonucleoside-diphosphate reductase small chain isoform D [Glycine s…
Glyma.09G163100.Wm82.a4.v1	0	10.06	5.9163	3.8393e-05	Up	miraculin [Glycine max]|KRH38861.1 hypothetical protein GLYMA_09G163100 [Glycine max]
Glyma.17G055600.Wm82.a4.v1	2.72	20.54	2.9179	3.8583e-05	Up	uncharacterized protein LOC102660830 [Glycine max]|XP_028210351.1 uncharacterized protein LOC114393277 [Glycine soja]|KHN17663.1 hypothetical protein glysoja_005860 [Glycine soja]|KRH02722.1 hypothetical protein GLYMA_17G055600 [Glycine max]|RZB55402.1 hypothetical protein D0Y65_044972 [Glycine soja]
Glyma.12G218651.Wm82.a4.v1	33.6	140.45	2.0627	3.9084e-05	Up	Unknown function
Glyma.20G092400.Wm82.a4.v1	726.76	1588.49	1.1282	3.9192e-05	Up	probable L-cysteine desulfhydrase, chloroplastic [Glycine max]|XP_028221736.1 probable L-cysteine desulfhydrase, chloroplastic [Glycine soja]|KRG90460.1 hypothetical protein GLYMA_20G092400 [Glycine max]|RZB43079.1 putative L-cysteine desulfhydrase, chloroplastic [Glycine soja]
Glyma.19G212667.Wm82.a4.v1	1.8	19.41	3.426	3.9506e-05	Up	endoglucanase 17-like [Glycine soja]|RZC21815.1 Endoglucanase 17 isoform A [Glycine soja]|RZC21816.1 Endoglucanase 17 isoform B [Glycine soja]
Glyma.18G119200.Wm82.a4.v1	337.51	1046.27	1.6322	4.0406e-05	Up	uncharacterized protein LOC100792469 [Glycine max]|KRG99079.1 hypothetical protein GLYMA_18G119200 [Glycine max]
Glyma.03G168000.Wm82.a4.v1	1586.46	3587.98	1.1775	4.1442e-05	Up	pleiotropic drug resistance protein 1-like isoform X1 [Glycine soja]
Glyma.04G004300.Wm82.a4.v1	6.93	35.03	2.3336	4.1622e-05	Up	peptidyl-prolyl cis-trans isomerase GmCYP39 isoform X1 [Glycine max]|XP_028227242.1 peptidyl-prolyl cis-trans isomerase CYP21-1-like isoform X2 [Glycine soja]|KRH60705.1 hypothetical protein GLYMA_04G004300 [Glycine max]
Glyma.12G011400.Wm82.a4.v1	73.32	173.19	1.2397	4.1808e-05	Up	hypothetical protein GLYMA_12G011400 [Glycine max]
Glyma.04G211800.Wm82.a4.v1	12.29	67.89	2.4627	4.2147e-05	Up	ABC transporter G family member 5 [Glycine max]|KRH64027.1 hypothetical protein GLYMA_04G211800 [Glycine max]
Novel.20138	14.8	60.4	2.0297	4.2668e-05	Up	Unknown function
Glyma.03G117800.Wm82.a4.v1	86.27	192.39	1.1583	4.3742e-05	Up	uncharacterized protein LOC100802738 [Glycine max]|XP_028225095.1 uncharacterized protein LOC114406559 [Glycine soja]|KHN10890.1 hypothetical protein glysoja_038189 [Glycine soja]|KRH66616.1 hypothetical protein GLYMA_03G117800 [Glycine max]|RZC20248.1 hypothetical protein D0Y65_006907 [Glycine soja]
Glyma.04G042300.Wm82.a4.v1	178.59	409.34	1.1967	4.3881e-05	Up	MYB/HD-like transcription factor, partial [Glycine max]
Glyma.05G248100.Wm82.a4.v1	3.94	25.11	2.6772	4.4108e-05	Up	Caffeoylshikimate esterase [Glycine soja]
Glyma.10G147800.Wm82.a4.v1	219.84	578.82	1.3965	4.5475e-05	Up	GTP-binding protein SAR1A [Glycine soja]
Glyma.06G019700.Wm82.a4.v1	64.69	129.74	1.0042	4.6039e-05	Up	uncharacterized protein LOC100500598 [Glycine max]|XP_028234649.1 uncharacterized protein LOC114414552 [Glycine soja]|KHN20129.1 hypothetical protein glysoja_014707 [Glycine soja]|KRH51638.1 hypothetical protein GLYMA_06G019700 [Glycine max]|RZC05348.1 hypothetical protein D0Y65_013485 [Glycine soja]
Glyma.06G177300.Wm82.a4.v1	13.61	42.6	1.6481	4.629e-05	Up	hypothetical protein GLYMA_06G177300 [Glycine max]|RZC08079.1 hypothetical protein D0Y65_015008 [Glycine soja]
Glyma.03G176100.Wm82.a4.v1	28.99	73.9	1.3498	4.6545e-05	Up	probable protein phosphatase 2C 38 [Glycine max]|XP_028225759.1 probable protein phosphatase 2C 38 [Glycine soja]|KHN09457.1 Hypothetical protein glysoja_016556 [Glycine soja]|KRH67612.1 hypothetical protein GLYMA_03G176100 [Glycine max]|RZC21204.1 putative protein phosphatase 2C 38 [Glycine soja]
Novel.22250	87.81	244.48	1.4785	4.7465e-05	Up	Unknown function
Glyma.03G190100.Wm82.a4.v1	0	9.48	5.827	4.7789e-05	Up	uncharacterized protein LOC100785774 [Glycine max]|KRH67831.1 hypothetical protein GLYMA_03G190100 [Glycine max]
Glyma.10G020900.Wm82.a4.v1	24.49	60.75	1.3094	5.0572e-05	Up	monothiol glutaredoxin-S1 [Glycine max]|XP_028186135.1 monothiol glutaredoxin-S1-like [Glycine soja]|KRH31915.1 hypothetical protein GLYMA_10G020900 [Glycine max]|RZB85300.1 Monothiol glutaredoxin-S1 [Glycine soja]
Glyma.18G050300.Wm82.a4.v1	40.47	99.72	1.2997	5.1231e-05	Up	hypothetical protein PHAVU_006G080900g [Phaseolus vulgaris]|ESW18904.1 hypothetical protein PHAVU_006G080900g [Phaseolus vulgaris]
Glyma.07G096000.Wm82.a4.v1	46.08	145.71	1.6589	5.1738e-05	Up	hypothetical protein GLYMA_07G096000 [Glycine max]
Glyma.18G263200.Wm82.a4.v1	47.48	783.69	4.0444	5.2877e-05	Up	ABC transporter C family member 3-like isoform X2 [Glycine soja]|RZB53792.1 ABC transporter C family member 3 isoform A [Glycine soja]|RZB53793.1 ABC transporter C family member 3 isoform B [Glycine soja]
Glyma.07G090600.Wm82.a4.v1	24.21	68.24	1.4978	5.4006e-05	Up	protein YLS3 isoform X1 [Glycine max]
Glyma.15G209300.Wm82.a4.v1	29.91	80.96	1.4351	5.436e-05	Up	polygalacturonase inhibitor 1-like protein precursor [Glycine max]|ACJ37404.1 leucine-rich repeat protein [Glycine max]|KRH12977.1 hypothetical protein GLYMA_15G209300 [Glycine max]
Glyma.19G204900.Wm82.a4.v1	4.52	25.14	2.4761	5.4705e-05	Up	uncharacterized protein LOC100527344 precursor [Glycine max]|ACU16418.1 unknown [Glycine max]|KHN43568.1 hypothetical protein glysoja_002151 [Glycine soja]|KRG96352.1 hypothetical protein GLYMA_19G204900 [Glycine max]|RZB48916.1 hypothetical protein D0Y65_052085 [Glycine soja]
Glyma.11G169264.Wm82.a4.v1	68.27	149.3	1.1292	5.5737e-05	Up	hypothetical protein D0Y65_030047 [Glycine soja]
Glyma.20G007500.Wm82.a4.v1	19.04	51.25	1.4272	5.6232e-05	Up	pentatricopeptide repeat-containing protein At3g48810 [Glycine max]|XP_028240609.1 pentatricopeptide repeat-containing protein At3g48810 [Glycine soja]|KRH49513.1 hypothetical protein GLYMA_07G160400 [Glycine max]|RZC03164.1 Pentatricopeptide repeat-containing protein [Glycine soja]
Glyma.13G220100.Wm82.a4.v1	7.53	32.63	2.1129	5.6487e-05	Up	protein kinase PINOID [Glycine max]|KRH21098.1 hypothetical protein GLYMA_13G220100 [Glycine max]
Glyma.02G018300.Wm82.a4.v1	174.29	376.55	1.1121	5.6639e-05	Up	hypothetical protein D0Y65_002710 [Glycine soja]
Glyma.05G032400.Wm82.a4.v1	171.19	374.58	1.1298	5.678e-05	Up	hypothetical protein glysoja_015782 [Glycine soja]
Glyma.17G012900.Wm82.a4.v1	23.24	60.28	1.3755	5.6834e-05	Up	hypothetical protein D0Y65_044555 [Glycine soja]
Novel.30047	40.61	93.62	1.207	5.8117e-05	Up	Unknown function
Glyma.14G104200.Wm82.a4.v1	40.55	167.58	2.0467	5.8969e-05	Up	protein PHOTOSYSTEM I ASSEMBLY 2, chloroplastic [Glycine max]
Glyma.16G153600.Wm82.a4.v1	97.61	441.52	2.1768	6.0175e-05	Up	hypothetical protein LR48_Vigan10g148700 [Vigna angularis]|BAU01934.1 hypothetical protein VIGAN_11130300 [Vigna angularis var. angularis]
Glyma.02G109800.Wm82.a4.v1	645.2	1420.22	1.1385	6.028e-05	Up	NAC domain-containing protein 2-like [Glycine soja]|KHN14494.1 NAC domain-containing protein 29 [Glycine soja]|KRH70773.1 hypothetical protein GLYMA_02G109800 [Glycine max]|RZC24417.1 NAC transcription factor 29 [Glycine soja]
Glyma.18G201900.Wm82.a4.v1	251.14	582.01	1.2127	6.1619e-05	Up	hypothetical protein GLYMA_18G201900 [Glycine max]
Glyma.02G232500.Wm82.a4.v1	30.04	113.62	1.9181	6.2027e-05	Up	uncharacterized protein LOC100818876 [Glycine max]|XP_028214918.1 uncharacterized protein LOC114396959 [Glycine soja]|KHN46111.1 hypothetical protein glysoja_022753 [Glycine soja]|KRH72764.1 hypothetical protein GLYMA_02G232500 [Glycine max]|RZC26359.1 hypothetical protein D0Y65_004835 [Glycine soja]
Glyma.12G210100.Wm82.a4.v1	8.41	39.07	2.2123	6.2233e-05	Up	Inactive TPR repeat-containing thioredoxin TTL3 [Glycine soja]
Glyma.06G004000.Wm82.a4.v1	0.61	17.3	4.8373	6.2435e-05	Up	Peptidyl-prolyl cis-trans isomerase CYP21-1 [Glycine soja]
Glyma.03G141700.Wm82.a4.v1	1271.87	2617.24	1.0412	6.2625e-05	Up	Transcription factor bHLH130 isoform C [Glycine soja]
Glyma.06G160500.Wm82.a4.v1	156.54	313.32	1.0006	6.3705e-05	Up	MYB transcription factor MYB56 [Glycine max]|XP_028236587.1 myb-related protein 308-like [Glycine soja]|KHN09677.1 Myb-related protein 308 [Glycine soja]|KRH54016.1 hypothetical protein GLYMA_06G160500 [Glycine max]|RZC07793.1 Myb-related protein 308 [Glycine soja]
Glyma.10G027900.Wm82.a4.v1	128.61	327.84	1.3507	6.3983e-05	Up	protein MARD1 [Glycine max]|XP_028182194.1 FCS-Like Zinc finger 8-like [Glycine soja]|KHN03809.1 hypothetical protein glysoja_011038 [Glycine soja]|KRH32034.1 hypothetical protein GLYMA_10G027900 [Glycine max]|RZB85397.1 Protein MARD1 [Glycine soja]
Glyma.02G026400.Wm82.a4.v1	20.16	63.5	1.6539	6.5831e-05	Up	Protein COFACTOR ASSEMBLY OF COMPLEX C SUBUNIT B CCB4, chloroplastic isoform C [Glycine soja]
Glyma.04G029850.Wm82.a4.v1	0.91	16.86	4.2201	6.6948e-05	Up	Unknown function
Novel.30468	18.19	49.18	1.4381	6.734e-05	Up	Unknown function
Glyma.05G193400.Wm82.a4.v1	17.1	66.71	1.9617	6.7897e-05	Up	hypothetical protein glysoja_030548 [Glycine soja]
Glyma.01G009200.Wm82.a4.v1	101.21	248.51	1.2968	6.8133e-05	Up	lachrymatory-factor synthase [Glycine max]|XP_028226861.1 lachrymatory-factor synthase-like [Glycine soja]|KHN40394.1 Lachrymatory-factor synthase [Glycine soja]|KRH74275.1 hypothetical protein GLYMA_01G009200 [Glycine max]|RZC27872.1 Lachrymatory-factor synthase [Glycine soja]
Glyma.10G100600.Wm82.a4.v1	50.43	121.51	1.2699	6.923e-05	Up	G-type lectin S-receptor-like serine/threonine-protein kinase SD3-1 [Glycine max]|XP_028182640.1 G-type lectin S-receptor-like serine/threonine-protein kinase SD3-1 [Glycine soja]|RZB86549.1 G-type lectin S-receptor-like serine/threonine-protein kinase SD3-1 [Glycine soja]
Glyma.06G054800.Wm82.a4.v1	127.6	264.32	1.0517	7.1096e-05	Up	solute carrier family 25 member 44 [Glycine max]|XP_028235079.1 solute carrier family 25 member 44-like [Glycine soja]|KRH52234.1 hypothetical protein GLYMA_06G054800 [Glycine max]|RZC05952.1 Solute carrier family 25 member 44 isoform A [Glycine soja]|RZC05953.1 Solute carrier family 25 member 44 isoform B [Glycine soja]
Glyma.11G082300.Wm82.a4.v1	373.22	762.12	1.0304	7.1514e-05	Up	hypothetical protein GLYMA_11G082300 [Glycine max]
Glyma.13G102800.Wm82.a4.v1	46.29	95.5	1.0446	7.1996e-05	Up	homeobox-leucine zipper protein HAT3 [Glycine max]|XP_028196947.1 homeobox-leucine zipper protein HAT3-like [Glycine soja]|KHN22643.1 Homeobox-leucine zipper protein HAT14 [Glycine soja]|ALA09193.1 homeodomain/HOMEOBOX transcription factor, partial [Glycine max]|KRH19131.1 hypothetical protein GLYMA_13G102800 [Glycine max]|RZB71787.1 Homeobox-leucine zipper protein HAT3 [Glycine soja]
Glyma.19G003600.Wm82.a4.v1	746.88	1856.76	1.314	7.2029e-05	Up	alkane hydroxylase MAH1 [Glycine max]|XP_028218588.1 alkane hydroxylase MAH1-like [Glycine soja]|KRG93208.1 hypothetical protein GLYMA_19G003600 [Glycine max]|RZB45813.1 Alkane hydroxylase MAH1 [Glycine soja]
Glyma.05G118300.Wm82.a4.v1	2.71	18.49	2.7657	7.2315e-05	Up	protein LNK1-like isoform X4 [Glycine soja]|RZC12087.1 Protein LNK1 isoform C [Glycine soja]
Glyma.13G077800.Wm82.a4.v1	19.43	107.86	2.4704	7.2699e-05	Up	Auxin-induced protein 5NG4 [Glycine soja]
Glyma.09G189600.Wm82.a4.v1	4.52	23.84	2.3972	7.5097e-05	Up	hypothetical protein glysoja_031528 [Glycine soja]|KRH39271.1 hypothetical protein GLYMA_09G189600 [Glycine max]
Novel.10191	5.76	31.11	2.4357	7.5232e-05	Up	Unknown function
Glyma.15G151300.Wm82.a4.v1	81.32	173.7	1.0963	7.5542e-05	Up	hypothetical protein glysoja_037388, partial [Glycine soja]
Glyma.19G130400.Wm82.a4.v1	163.79	407.46	1.3155	7.5744e-05	Up	uncharacterized protein LOC100808231 [Glycine max]|KRG95105.1 hypothetical protein GLYMA_19G130400 [Glycine max]
Glyma.01G078700.Wm82.a4.v1	31.99	106.4	1.734	7.6398e-05	Up	hypothetical protein glysoja_042914 [Glycine soja]|KRH75327.1 hypothetical protein GLYMA_01G078700 [Glycine max]
Glyma.11G014800.Wm82.a4.v1	15.76	83.63	2.4069	7.6577e-05	Up	ethylene-responsive transcription factor ERF020 [Glycine max]|XP_028189672.1 ethylene-responsive transcription factor ERF020-like [Glycine soja]|KHN35100.1 Ethylene-responsive transcription factor ERF020 [Glycine soja]|KRH27803.1 hypothetical protein GLYMA_11G014800 [Glycine max]|RZB77807.1 Ethylene-responsive transcription factor ERF020 [Glycine soja]
Glyma.18G018200.Wm82.a4.v1	287.4	712.98	1.311	7.6568e-05	Up	ethylene-responsive transcription factor ERF060 [Glycine max]|KRG97594.1 hypothetical protein GLYMA_18G018200 [Glycine max]
Glyma.20G050500.Wm82.a4.v1	23.85	69.1	1.532	7.7343e-05	Up	Triose phosphate/phosphate translocator, chloroplastic [Glycine soja]
Glyma.11G060400.Wm82.a4.v1	2.11	18.74	3.1488	7.8186e-05	Up	protein JINGUBANG [Glycine max]|XP_028189549.1 protein JINGUBANG-like [Glycine soja]|KRH28540.1 hypothetical protein GLYMA_11G060400 [Glycine max]|RZB78583.1 Protein JINGUBANG [Glycine soja]
Glyma.13G251600.Wm82.a4.v1	2191.11	6939.53	1.6632	7.8312e-05	Up	PR1a precursor [Glycine max]|XP_003543107.1 pathogenesis-related protein 1 [Glycine max]|XP_003543109.1 pathogenesis-related protein 1 [Glycine max]|XP_003543111.1 pathogenesis-related protein 1 [Glycine max]|XP_014621805.1 pathogenesis-related protein 1 [Glycine max]|XP_028188193.1 pathogenesis-related protein 1-like [Glycine soja]|XP_028188194.1 pathogenesis-related protein 1-like [Glycine soja…
Novel.17376	25.36	66.24	1.383	7.9526e-05	Up	Unknown function
Glyma.02G029400.Wm82.a4.v1	377.88	945.1	1.3225	8.0267e-05	Up	Zinc finger protein GIS3 [Glycine soja]
Glyma.17G247800.Wm82.a4.v1	44.36	93.53	1.0752	8.0344e-05	Up	lysM domain receptor-like kinase 4 [Glycine max]
Glyma.17G111400.Wm82.a4.v1	2114.12	4268.95	1.0139	8.1433e-05	Up	probable galactinol--sucrose galactosyltransferase 6 isoform X1 [Glycine soja]
Glyma.18G003700.Wm82.a4.v1	0.3	17.1	5.7206	8.1653e-05	Up	Cysteine proteinase inhibitor 2, partial [Glycine soja]
Glyma.14G090700.Wm82.a4.v1	268.34	600.59	1.1618	8.2778e-05	Up	Retrovirus-related Pol polyprotein from transposon TNT 1-94 [Cajanus cajan]
Glyma.20G205800.Wm82.a4.v1	9825.52	24816.7	1.3367	8.6294e-05	Up	glu S.griseus protease inhibitor [Glycine max]|XP_028220025.1 glu S.griseus protease inhibitor-like [Glycine soja]|ACU16268.1 unknown [Glycine max]|KHN13146.1 Glu S.griseus protease inhibitor [Glycine soja]|KRG92346.1 hypothetical protein GLYMA_20G205800 [Glycine max]|RZB44959.1 Glu S.griseus protease inhibitor [Glycine soja]
Glyma.01G042600.Wm82.a4.v1	18.11	50.82	1.4872	8.6637e-05	Up	Hypersensitive-induced response protein 1, partial [Glycine soja]
Glyma.17G067650.Wm82.a4.v1	27.21	70.68	1.3788	8.677e-05	Up	uncharacterized protein LOC114381198 [Glycine soja]|KHN34779.1 hypothetical protein glysoja_032955 [Glycine soja]
Glyma.13G174100.Wm82.a4.v1	15.16	44.4	1.5537	8.7038e-05	Up	glutaredoxin-C9 [Glycine max]|KRH20376.1 hypothetical protein GLYMA_13G174100 [Glycine max]
Glyma.14G148100.Wm82.a4.v1	36.27	135.94	1.905	8.7743e-05	Up	WAT1-related protein At4g08290 [Glycine max]|XP_028199714.1 WAT1-related protein At4g08290-like [Glycine soja]|KRH16313.1 hypothetical protein GLYMA_14G148100 [Glycine max]|RZB68950.1 WAT1-related protein isoform A [Glycine soja]
Glyma.09G166000.Wm82.a4.v1	20.84	56.6	1.4385	8.8218e-05	Up	hypothetical protein GLYMA_09G166000 [Glycine max]
Glyma.10G046500.Wm82.a4.v1	0.61	16.46	4.7678	8.8262e-05	Up	hypothetical protein GLYMA_10G046500 [Glycine max]
Glyma.07G125500.Wm82.a4.v1	2685.06	6316.41	1.2342	8.9269e-05	Up	uncharacterized protein LOC100820064 [Glycine max]|XP_028240214.1 uncharacterized protein LOC114418872 [Glycine soja]|KRH49001.1 hypothetical protein GLYMA_07G125500 [Glycine max]|RZC02653.1 hypothetical protein D0Y65_017672 [Glycine soja]
Glyma.07G272600.Wm82.a4.v1	108.5	348.16	1.6817	8.9325e-05	Up	protein NRT1/ PTR FAMILY 4.3 [Glycine max]|XP_028242017.1 protein NRT1/ PTR FAMILY 4.3-like [Glycine soja]|KHN40200.1 Putative peptide/nitrate transporter [Glycine soja]|KRH51284.1 hypothetical protein GLYMA_07G272600 [Glycine max]|RZC04946.1 Protein NRT1/ PTR FAMILY 4.3 isoform A [Glycine soja]
Glyma.10G286800.Wm82.a4.v1	109.93	275.59	1.3256	9.0443e-05	Up	GEM-like protein 4 [Glycine max]|XP_028185127.1 GEM-like protein 4 [Glycine soja]|KHN37359.1 GEM-like protein 4 [Glycine soja]|KRH36151.1 hypothetical protein GLYMA_10G286800 [Glycine max]|RZB89620.1 GEM-like protein 4 [Glycine soja]
Glyma.09G251500.Wm82.a4.v1	115.12	252.91	1.1348	9.124e-05	Up	hypothetical protein GLYMA_09G251500 [Glycine max]
Glyma.05G000700.Wm82.a4.v1	1256.81	2693.27	1.0996	9.1845e-05	Up	Pyruvate kinase, cytosolic isozyme isoform C [Glycine soja]
Glyma.08G182700.Wm82.a4.v1	126.53	307.62	1.2807	9.1923e-05	Up	WAT1-related protein At1g68170 [Glycine max]|XP_014634560.1 WAT1-related protein At1g68170 [Glycine max]|XP_028244248.1 WAT1-related protein At1g68170-like [Glycine soja]|XP_028244250.1 WAT1-related protein At1g68170-like [Glycine soja]|XP_028244251.1 WAT1-related protein At1g68170-like [Glycine soja]|KHN26711.1 Auxin-induced protein 5NG4-like protein [Glycine soja]|KRH43958.1 hypothetical protei…
Glyma.06G164200.Wm82.a4.v1	13.38	56.5	2.0796	9.2975e-05	Up	hypothetical protein GLYMA_06G164200 [Glycine max]
Glyma.18G259000.Wm82.a4.v1	218.58	686.02	1.6497	9.5806e-05	Up	hypothetical protein GLYMA_18G259000 [Glycine max]
Glyma.15G256500.Wm82.a4.v1	48.46	135.02	1.4775	9.7251e-05	Up	probable BOI-related E3 ubiquitin-protein ligase 3 [Glycine max]|XP_028204644.1 probable BOI-related E3 ubiquitin-protein ligase 3 [Glycine soja]|KRH13682.1 hypothetical protein GLYMA_15G256500 [Glycine max]|RZB66255.1 putative BOI-related E3 ubiquitin-protein ligase 3 isoform A [Glycine soja]
Glyma.17G244000.Wm82.a4.v1	9.96	32.56	1.7085	9.8863e-05	Up	Patatin group A-3 [Glycine soja]
Glyma.10G031800.Wm82.a4.v1	192.94	610.57	1.6621	0.00010085	Up	hypothetical protein GLYMA_10G031800 [Glycine max]
Glyma.04G145700.Wm82.a4.v1	26.64	65.81	1.3062	0.00010141	Up	uncharacterized protein LOC100775409 [Glycine max]|XP_028228851.1 uncharacterized protein LOC114409559 [Glycine soja]|KRH62973.1 hypothetical protein GLYMA_04G145700 [Glycine max]|RZC16569.1 hypothetical protein D0Y65_009730 [Glycine soja]
Glyma.08G034000.Wm82.a4.v1	18.17	52.18	1.5249	0.00010637	Up	E3 ubiquitin-protein ligase RING1-like [Glycine max]|XP_028247371.1 E3 ubiquitin-protein ligase RING1-like [Glycine soja]|KHN16639.1 E3 ubiquitin-protein ligase RING1-like [Glycine soja]|RZB95061.1 E3 ubiquitin-protein ligase RING1-like [Glycine soja]
Glyma.18G064401.Wm82.a4.v1	73.24	150.49	1.0402	0.00010732	Up	hypothetical protein CR513_62063, partial [Mucuna pruriens]
Glyma.09G013700.Wm82.a4.v1	136.95	363.54	1.4084	0.00011159	Up	pollen-specific leucine-rich repeat extensin-like protein 1 [Glycine max]|XP_028180895.1 pollen-specific leucine-rich repeat extensin-like protein 1 [Glycine soja]|KRH36595.1 hypothetical protein GLYMA_09G013700 [Glycine max]|RZB90099.1 hypothetical protein D0Y65_022868 [Glycine soja]
Glyma.06G166100.Wm82.a4.v1	23.64	59.03	1.3199	0.00011225	Up	hypothetical protein GLYMA_06G166100 [Glycine max]
Glyma.13G279900.Wm82.a4.v1	2587.17	5333.07	1.0436	0.0001137	Up	NAC transcription factor NAC27 [Glycine max]|XP_028191254.1 NAC domain-containing protein 72-like [Glycine soja]|AHB63579.1 NAC transcription factor [Glycine max]|ALA09242.1 NAC transcription factor, partial [Glycine max]|KRH22137.1 hypothetical protein GLYMA_13G279900 [Glycine max]|RZB83256.1 NAC domain-containing protein 55 [Glycine soja]
Glyma.20G013600.Wm82.a4.v1	1.5	15.64	3.3724	0.00011429	Up	chaperone DnaJ-domain superfamily protein [Glycine max]|XP_028219893.1 uncharacterized protein LOC114401559 [Glycine soja]|KHN32248.1 DnaJ like subfamily B member 8 [Glycine soja]|KRG89283.1 hypothetical protein GLYMA_20G013600 [Glycine max]|RZB41943.1 DnaJ-like subfamily B member 8 [Glycine soja]
Glyma.01G098200.Wm82.a4.v1	13.3	57.44	2.1111	0.00011689	Up	uncharacterized protein LOC102669268 isoform X1 [Glycine max]|XP_006573302.1 uncharacterized protein LOC102669268 isoform X1 [Glycine max]|XP_028234932.1 uncharacterized protein LOC114414742 isoform X1 [Glycine soja]|XP_028234940.1 uncharacterized protein LOC114414742 isoform X1 [Glycine soja]|KRH75637.1 hypothetical protein GLYMA_01G098200 [Glycine max]|KRH75638.1 hypothetical protein GLYMA_01G0…
Glyma.19G197100.Wm82.a4.v1	69.69	202.92	1.5412	0.00011784	Up	secoisolariciresinol dehydrogenase [Glycine max]|XP_028217207.1 secoisolariciresinol dehydrogenase-like [Glycine soja]|KHN02190.1 Momilactone A synthase [Glycine soja]|KRG96228.1 hypothetical protein GLYMA_19G197100 [Glycine max]|RZB48786.1 Secoisolariciresinol dehydrogenase [Glycine soja]
Glyma.06G138200.Wm82.a4.v1	16.31	45.68	1.4853	0.00011972	Up	putative calcium-binding protein isoform C [Glycine soja]
Glyma.18G150600.Wm82.a4.v1	70.61	149.65	1.0837	0.00012051	Up	uncharacterized protein LOC114424613 isoform X1 [Glycine soja]
Glyma.20G117000.Wm82.a4.v1	19.33	72.15	1.9019	0.0001206	Up	transcription factor MYB62-like [Glycine soja]|KHN11407.1 Transcription factor MYB21 [Glycine soja]|RZB43456.1 Transcription factor MYB62 [Glycine soja]
Glyma.20G221700.Wm82.a4.v1	25.04	61.05	1.2857	0.00012177	Up	uncharacterized protein LOC100810390 [Glycine max]|KRG92612.1 hypothetical protein GLYMA_20G221700 [Glycine max]
Glyma.05G009200.Wm82.a4.v1	7.58	33.46	2.1456	0.00012378	Up	protein kinase PINOID 2 [Glycine max]|XP_028231154.1 protein kinase PINOID 2-like [Glycine soja]|KRH56632.1 hypothetical protein GLYMA_05G009200 [Glycine max]|RZC10375.1 Protein kinase PINOID 2 [Glycine soja]
Glyma.14G175400.Wm82.a4.v1	1361.12	4414.94	1.6976	0.00012505	Up	7-deoxyloganetin glucosyltransferase [Glycine max]|KRH16756.1 hypothetical protein GLYMA_14G175400 [Glycine max]
Glyma.01G019500.Wm82.a4.v1	46.41	121.75	1.3919	0.00012616	Up	hypothetical protein D0Y65_000192 [Glycine soja]
Glyma.17G123900.Wm82.a4.v1	52.98	115.03	1.1189	0.00012625	Up	uncharacterized protein LOC102668422 [Glycine max]|XP_028210112.1 uncharacterized protein LOC114393051 [Glycine soja]|KHN10439.1 hypothetical protein glysoja_030875 [Glycine soja]|KRH03845.1 hypothetical protein GLYMA_17G123900 [Glycine max]|RZB56570.1 hypothetical protein D0Y65_045631 [Glycine soja]
Glyma.17G097100.Wm82.a4.v1	8.17	28.88	1.8244	0.00012724	Up	Mitochondrial outer membrane protein porin 1 [Glycine soja]
Glyma.06G132900.Wm82.a4.v1	64.24	137.44	1.0991	0.00012853	Up	zinc finger HIT domain-containing protein 2 isoform X2 [Glycine max]|KRH53571.1 hypothetical protein GLYMA_06G132900 [Glycine max]
Glyma.10G239000.Wm82.a4.v1	198.4	402.29	1.0195	0.00012958	Up	protein DETOXIFICATION 49 [Glycine max]|KRH35376.1 hypothetical protein GLYMA_10G239000 [Glycine max]
Glyma.02G190900.Wm82.a4.v1	105.67	231.37	1.131	0.00013008	Up	uncharacterized protein LOC102668122 [Glycine max]|XP_028210484.1 uncharacterized protein LOC114393372 [Glycine soja]|KHN28871.1 hypothetical protein glysoja_050046 [Glycine soja]|KRH72087.1 hypothetical protein GLYMA_02G190900 [Glycine max]|RZC25706.1 hypothetical protein D0Y65_004421 [Glycine soja]
Glyma.19G257500.Wm82.a4.v1	639.47	1306.75	1.0308	0.00013287	Up	Dof18 [Glycine max]|NP_001338130.1 Dof18 [Glycine max]|XP_006603759.1 dof18 isoform X1 [Glycine max]|XP_006603760.1 dof18 isoform X1 [Glycine max]|XP_006603761.1 dof18 isoform X1 [Glycine max]|XP_028215981.1 dof zinc finger protein DOF2.5-like [Glycine soja]|XP_028215982.1 dof zinc finger protein DOF2.5-like [Glycine soja]|XP_028215983.1 dof zinc finger protein DOF2.5-like [Glycine soja]|XP_02821…
Glyma.09G092400.Wm82.a4.v1	8.48	33.95	2.0037	0.00013575	Up	hypothetical protein D0Y65_023639 [Glycine soja]
Glyma.18G221300.Wm82.a4.v1	50.28	101.84	1.0205	0.00014284	Up	calmodulin-like protein 7 [Glycine max]|KRH00581.1 hypothetical protein GLYMA_18G221300 [Glycine max]
Glyma.10G081100.Wm82.a4.v1	33.03	73.61	1.1573	0.00014461	Up	hypothetical protein GLYMA_10G081100 [Glycine max]
Glyma.08G147700.Wm82.a4.v1	44.95	91.59	1.0263	0.0001449	Up	uncharacterized protein LOC100800694 [Glycine max]|XP_028245362.1 uncharacterized protein LOC114422981 [Glycine soja]|KHN29162.1 hypothetical protein glysoja_008497 [Glycine soja]|KRH43403.1 hypothetical protein GLYMA_08G147700 [Glycine max]|RZB96959.1 hypothetical protein D0Y65_020586 [Glycine soja]|RZB96960.1 hypothetical protein D0Y65_020586 [Glycine soja]
Glyma.03G029200.Wm82.a4.v1	0.6	14.7	4.6078	0.00014783	Up	pectinesterase 2 [Glycine max]|KRH65352.1 hypothetical protein GLYMA_03G029200 [Glycine max]
Glyma.02G090000.Wm82.a4.v1	0.31	11.89	5.1952	0.0001485	Up	protein DETOXIFICATION 9 isoform X1 [Glycine max]|XP_028200611.1 protein DETOXIFICATION 9-like isoform X1 [Glycine soja]|KRH70422.1 hypothetical protein GLYMA_02G090000 [Glycine max]|RZC24071.1 Protein DETOXIFICATION 9 [Glycine soja]
Novel.15587	128.09	261.22	1.0293	0.0001498	Up	Unknown function
Glyma.09G139300.Wm82.a4.v1	8.52	32.18	1.9228	0.00015015	Up	golgin subfamily A member 6-like protein 6 isoform X2 [Glycine max]
Glyma.15G175000.Wm82.a4.v1	12.09	36.08	1.5795	0.00015138	Up	zinc finger CCCH domain-containing protein 48 isoform X1 [Glycine max]|KRH12490.1 hypothetical protein GLYMA_15G174500 [Glycine max]
Glyma.09G061500.Wm82.a4.v1	45.87	161.34	1.8148	0.0001519	Up	Protein lap1 [Glycine soja]
Novel.962	5.11	25.55	2.3195	0.00015367	Up	Unknown function
Glyma.18G056800.Wm82.a4.v1	10.31	33.22	1.6917	0.00015538	Up	cation/H(+) antiporter 15 isoform X1 [Glycine max]|XP_028213351.1 cation/H(+) antiporter 15-like isoform X1 [Glycine soja]|KHN02117.1 Cation/H(+) antiporter 15 [Glycine soja]|RZB50845.1 Cation/H(+) antiporter 15 isoform A [Glycine soja]
Glyma.20G041000.Wm82.a4.v1	3.6	27.48	2.93	0.00015598	Up	hypothetical protein GLYMA_20G041000 [Glycine max]
Glyma.08G144600.Wm82.a4.v1	62.58	133.45	1.0908	0.00015906	Up	TSL-kinase interacting protein 1 [Glycine max]|XP_014634446.1 TSL-kinase interacting protein 1 [Glycine max]|XP_025985405.1 TSL-kinase interacting protein 1 [Glycine max]|KRH43356.1 hypothetical protein GLYMA_08G144600 [Glycine max]
Glyma.13G309600.Wm82.a4.v1	5.7	27.77	2.2804	0.00016236	Up	uncharacterized protein LOC100527444 [Glycine max]|NP_001349579.1 uncharacterized protein LOC100527444 [Glycine max]|XP_025980590.1 uncharacterized protein LOC100527444 isoform X1 [Glycine max]|KRH22578.1 hypothetical protein GLYMA_13G309600 [Glycine max]
Glyma.07G087300.Wm82.a4.v1	3.89	24.87	2.6701	0.00016633	Up	uncharacterized protein LOC102669499 [Glycine max]|XP_028241302.1 uncharacterized protein LOC114419732 [Glycine soja]|KRH48409.1 hypothetical protein GLYMA_07G087300 [Glycine max]
Novel.29177	121.19	288.85	1.2536	0.00016919	Up	Unknown function
Glyma.01G138100.Wm82.a4.v1	0.31	12.86	5.3098	0.00016995	Up	Pectinesterase 2 [Glycine soja]
Glyma.20G025800.Wm82.a4.v1	127.23	298	1.2277	0.0001711	Up	PLASMODESMATA CALLOSE-BINDING PROTEIN 3 [Glycine max]|XP_028220999.1 PLASMODESMATA CALLOSE-BINDING PROTEIN 3-like [Glycine soja]|KHN20519.1 Glucan endo-1,3-beta-glucosidase-like protein [Glycine soja]|KRG89485.1 hypothetical protein GLYMA_20G025800 [Glycine max]|RZB42129.1 Plasmodesmata callose-binding protein 3 [Glycine soja]
Glyma.19G214500.Wm82.a4.v1	1.81	17.69	3.2808	0.00017143	Up	uncharacterized protein LOC100806287 [Glycine max]|XP_028217749.1 uncharacterized protein LOC114399729 [Glycine soja]|KHN43479.1 hypothetical protein glysoja_002062 [Glycine soja]|KRG96498.1 hypothetical protein GLYMA_19G214500 [Glycine max]|RZB49072.1 hypothetical protein D0Y65_052179 [Glycine soja]
Glyma.15G093900.Wm82.a4.v1	702.04	1612	1.199	0.00017407	Up	uncharacterized protein LOC100806026 [Glycine max]|ACU23705.1 unknown [Glycine max]
Glyma.19G030900.Wm82.a4.v1	3.62	19.33	2.4126	0.00017402	Up	transcription factor TCP13 [Glycine max]|XP_006603910.1 transcription factor TCP13 [Glycine max]|XP_006603911.1 transcription factor TCP13 [Glycine max]|XP_028216036.1 transcription factor TCP13-like [Glycine soja]|XP_028216037.1 transcription factor TCP13-like [Glycine soja]|XP_028216038.1 transcription factor TCP13-like [Glycine soja]|KHN48834.1 Transcription factor TCP13 [Glycine soja]|KRG9365…
Glyma.02G224100.Wm82.a4.v1	105.12	219.66	1.0637	0.00017471	Up	hypothetical protein BRADI_2g22991v3 [Brachypodium distachyon]
Glyma.12G203100.Wm82.a4.v1	16.01	61.38	1.9363	0.00017528	Up	dehydration-responsive element binding protein 5 [Glycine max]|KRH26929.1 hypothetical protein GLYMA_12G203100 [Glycine max]
Glyma.04G185400.Wm82.a4.v1	103.07	222.95	1.1123	0.0001767	Up	LRR receptor-like serine/threonine-protein kinase GSO1 [Glycine max]
Glyma.20G148000.Wm82.a4.v1	5.14	22.62	2.1356	0.00018014	Up	geraniol 8-hydroxylase-like [Glycine soja]|RZB43961.1 Geraniol 8-hydroxylase [Glycine soja]
Glyma.17G187300.Wm82.a4.v1	759.85	1688.4	1.1519	0.00018039	Up	Plant cysteine oxidase 2 isoform C [Glycine soja]
Glyma.19G192000.Wm82.a4.v1	231.53	516.78	1.1587	0.00018052	Up	PAN domain-containing protein At5g03700 [Glycine max]|KRG96143.1 hypothetical protein GLYMA_19G192000 [Glycine max]
Glyma.02G059200.Wm82.a4.v1	107.63	223.52	1.0546	0.00018519	Up	calcium uniporter protein 2, mitochondrial isoform X2 [Glycine max]|XP_028197605.1 calcium uniporter protein 2, mitochondrial-like isoform X2 [Glycine soja]
Glyma.02G082000.Wm82.a4.v1	35.43	74.14	1.0672	0.00018614	Up	trihelix transcription factor GT-2-like [Glycine max]|KRH70307.1 hypothetical protein GLYMA_02G082000 [Glycine max]
Glyma.10G261900.Wm82.a4.v1	2.75	19.58	2.8405	0.00018881	Up	SPX domain-containing protein 2 [Glycine max]|KRH35736.1 hypothetical protein GLYMA_10G261900 [Glycine max]
Glyma.12G192600.Wm82.a4.v1	129.88	463.6	1.8351	0.00019541	Up	hypothetical protein glysoja_040795 [Glycine soja]
Glyma.11G101200.Wm82.a4.v1	23.64	68.15	1.5297	0.00019577	Up	Lignin-forming anionic peroxidase [Glycine soja]
Glyma.02G036400.Wm82.a4.v1	26.56	64.57	1.2825	0.00019725	Up	F-box/kelch-repeat protein At1g23390 [Glycine max]|XP_028195307.1 F-box/kelch-repeat protein At1g23390-like [Glycine soja]|KRH69594.1 hypothetical protein GLYMA_02G036400 [Glycine max]|RZC23264.1 F-box/kelch-repeat protein [Glycine soja]
Glyma.01G098300.Wm82.a4.v1	22.34	63.48	1.5074	0.00020514	Up	hypothetical protein glysoja_046363 [Glycine soja]
Glyma.12G151300.Wm82.a4.v1	0.9	15.08	4.0608	0.00021089	Up	hypothetical protein GLYMA_12G151300 [Glycine max]
Glyma.03G130400.Wm82.a4.v1	13.89	43.76	1.6583	0.00021298	Up	Transcription factor ORG2 isoform C [Glycine soja]
Glyma.17G197700.Wm82.a4.v1	449.2	911.4	1.0211	0.00021314	Up	hypothetical protein D0Y65_046392 [Glycine soja]
Glyma.06G099800.Wm82.a4.v1	203.88	408.04	1.0018	0.00021382	Up	RING-H2 finger protein ATL11 [Glycine max]|XP_028235705.1 RING-H2 finger protein ATL11-like [Glycine soja]|KRH52998.1 hypothetical protein GLYMA_06G099800 [Glycine max]|RZC06722.1 RING-H2 finger protein ATL11 [Glycine soja]
Glyma.01G032600.Wm82.a4.v1	4.23	24.25	2.5161	0.00021615	Up	protein RICE SALT SENSITIVE 3 [Glycine max]|XP_028229650.1 protein RICE SALT SENSITIVE 3-like [Glycine soja]|XP_028229658.1 protein RICE SALT SENSITIVE 3-like [Glycine soja]|KRH74629.1 hypothetical protein GLYMA_01G032600 [Glycine max]|RZC28276.1 Protein RICE SALT SENSITIVE 3 [Glycine soja]
Glyma.18G078100.Wm82.a4.v1	41.38	84.79	1.0347	0.00021642	Up	uncharacterized protein LOC100781118 [Glycine max]|XP_028212930.1 uncharacterized protein LOC114395368 [Glycine soja]|KRG98516.1 hypothetical protein GLYMA_18G078100 [Glycine max]|RZB51149.1 hypothetical protein D0Y65_047820 [Glycine soja]
Novel.14712	1.5	15.16	3.3309	0.00021899	Up	Unknown function
Glyma.17G094200.Wm82.a4.v1	119.88	300.37	1.3253	0.00022157	Up	hypothetical protein glysoja_006914 [Glycine soja]
Glyma.17G113900.Wm82.a4.v1	771.79	1593.55	1.0461	0.00022737	Up	EIN3-binding F-box protein 1 [Glycine max]|XP_028209734.1 EIN3-binding F-box protein 1-like [Glycine soja]|KHN15084.1 EIN3-binding F-box protein 1 [Glycine soja]|KRH03688.1 hypothetical protein GLYMA_17G113900 [Glycine max]|KRH03689.1 hypothetical protein GLYMA_17G113900 [Glycine max]|RZB56419.1 EIN3-binding F-box protein 1 [Glycine soja]
Novel.30980	8.47	28.41	1.7444	0.00022893	Up	Unknown function
Glyma.03G002300.Wm82.a4.v1	72.01	211.1	1.5514	0.00023315	Up	probable WRKY transcription factor 70-like [Glycine max]|ACU19888.1 unknown [Glycine max]|ALA09253.1 WRKY transcription factor [Glycine max]
Glyma.20G218302.Wm82.a4.v1	51.97	117.71	1.1807	0.00023635	Up	hypothetical protein GLYMA_20G218300 [Glycine max]
Glyma.09G224500.Wm82.a4.v1	0.91	12.63	3.8016	0.00023791	Up	mannan endo-1,4-beta-mannosidase 5 [Glycine max]|XP_028248273.1 mannan endo-1,4-beta-mannosidase 5-like [Glycine soja]|KHN11733.1 Mannan endo-1,4-beta-mannosidase 5 [Glycine soja]|KRH39855.1 hypothetical protein GLYMA_09G224500 [Glycine max]|RZB93343.1 Mannan endo-1,4-beta-mannosidase 5 [Glycine soja]
Glyma.14G104100.Wm82.a4.v1	188.36	507.64	1.4299	0.00024074	Up	probable monogalactosyldiacylglycerol synthase, chloroplastic [Glycine max]|XP_028200852.1 probable monogalactosyldiacylglycerol synthase, chloroplastic isoform X2 [Glycine soja]|Q9FZL4.1 RecName: Full=Probable monogalactosyldiacylglycerol synthase, chloroplastic; Short=GmMGD1; AltName: Full=MGDG synthase type A; Flags: Precursor|BAB11979.1 MGDG synthase type A [Glycine max]|KHN11187.1 Putative m…
Glyma.08G305000.Wm82.a4.v1	25.69	58.65	1.1913	0.00024378	Up	probable transcription factor KAN4 [Glycine soja]|RZB99604.1 putative Myb family transcription factor [Glycine soja]
Glyma.04G119700.Wm82.a4.v1	541.54	1194.01	1.1405	0.00024449	Up	Retrovirus-related Pol polyprotein from transposon TNT 1-94, partial [Cajanus cajan]
Glyma.05G162100.Wm82.a4.v1	442.05	933.02	1.0774	0.00025004	Up	U-box domain-containing protein 17-like [Glycine max]|KRH59027.1 hypothetical protein GLYMA_05G162100 [Glycine max]
Glyma.07G020700.Wm82.a4.v1	7.55	26.2	1.7928	0.00025263	Up	F-box/kelch-repeat protein At1g51550-like [Glycine soja]|KHN04202.1 F-box/kelch-repeat protein [Glycine soja]|RZC00958.1 F-box/kelch-repeat protein [Glycine soja]
Glyma.01G187600.Wm82.a4.v1	13.53	58.32	2.1072	0.0002545	Up	transcription factor SPATULA isoform X1 [Glycine max]|KRH77016.1 hypothetical protein GLYMA_01G187600 [Glycine max]
Novel.9972	0.3	10.95	5.0726	0.00025534	Up	Unknown function
Glyma.05G245700.Wm82.a4.v1	51.91	117.12	1.1721	0.00025671	Up	hypothetical protein GLYMA_05G245700 [Glycine max]|RZC14155.1 hypothetical protein D0Y65_013268 [Glycine soja]
Glyma.04G205100.Wm82.a4.v1	185.12	382.61	1.0473	0.00025901	Up	myb-related protein 308-like [Glycine soja]|RZC17522.1 Myb-related protein 308 [Glycine soja]
Glyma.10G157500.Wm82.a4.v1	47.1	95.09	1.0138	0.00026056	Up	lateral signaling target protein 2 homolog [Glycine max]|KRH33993.1 hypothetical protein GLYMA_10G157600 [Glycine max]
Glyma.03G144400.Wm82.a4.v1	9.99	32.87	1.7164	0.00026068	Up	late embryogenesis abundant group 4 protein PM9 [Glycine max]|XP_028225387.1 18 kDa seed maturation protein-like [Glycine soja]|CAA45126.1 soybean seed maturation polypeptides [Glycine max]|AAA33961.1 maturation protein [Glycine max]|AAD09208.1 late embryogenesis abundant protein, partial [Glycine soja]|KRH67061.1 hypothetical protein GLYMA_03G144400 [Glycine max]|RZC20674.1 18 kDa seed maturatio…
Glyma.13G191900.Wm82.a4.v1	39.65	98.3	1.3115	0.00026517	Up	protein LNK3 [Glycine max]|XP_014621154.1 protein LNK3 [Glycine max]|KRH20656.1 hypothetical protein GLYMA_13G191900 [Glycine max]
Glyma.15G107100.Wm82.a4.v1	28.46	70.87	1.3189	0.00026811	Up	Protein DETOXIFICATION 40 isoform B [Glycine soja]
Glyma.17G233500.Wm82.a4.v1	42.81	97.7	1.1907	0.00026841	Up	uncharacterized protein LOC114391751 [Glycine soja]
Glyma.08G115300.Wm82.a4.v1	1232.28	2490.23	1.015	0.00027212	Up	hypothetical protein GLYMA_08G115300 [Glycine max]
Glyma.16G153400.Wm82.a4.v1	374.71	983.63	1.3923	0.0002721	Up	Glutamate dehydrogenase B [Glycine soja]
Glyma.12G023200.Wm82.a4.v1	97.75	236.24	1.2726	0.00027313	Up	uncharacterized protein LOC100783160 isoform X1 [Glycine max]|KRH24126.1 hypothetical protein GLYMA_12G023200 [Glycine max]
Glyma.01G131100.Wm82.a4.v1	922.98	2492.23	1.433	0.00027537	Up	aspartate aminotransferase, mitochondrial [Glycine max]|XP_028237568.1 aspartate aminotransferase, mitochondrial-like [Glycine soja]|KHN44817.1 Aspartate aminotransferase, mitochondrial [Glycine soja]|KRH76094.1 hypothetical protein GLYMA_01G131100 [Glycine max]|RZC29773.1 Aspartate aminotransferase, mitochondrial [Glycine soja]
Glyma.06G164100.Wm82.a4.v1	23.55	61.14	1.3762	0.00027903	Up	hypothetical protein GLYMA_06G164100 [Glycine max]|RZC07854.1 hypothetical protein D0Y65_014882 [Glycine soja]
Glyma.07G080600.Wm82.a4.v1	8.19	29.24	1.8402	0.00027901	Up	receptor-like protein 7 [Glycine max]|KRH48292.1 hypothetical protein GLYMA_07G080600 [Glycine max]
Glyma.08G317100.Wm82.a4.v1	36.97	76.28	1.0456	0.00027941	Up	ATP synthase gamma chain, chloroplastic [Glycine max]|XP_028245975.1 ATP synthase gamma chain, chloroplastic-like [Glycine soja]|KRH46189.1 hypothetical protein GLYMA_08G317100 [Glycine max]|RZB99789.1 ATP synthase gamma chain, chloroplastic [Glycine soja]
Glyma.20G202000.Wm82.a4.v1	13.61	36.5	1.4251	0.00028196	Up	hypothetical protein glysoja_000715 [Glycine soja]|KRG92285.1 hypothetical protein GLYMA_20G202000 [Glycine max]|RZB44901.1 hypothetical protein D0Y65_054674 [Glycine soja]
Glyma.06G132500.Wm82.a4.v1	4054.5	8359.39	1.0438	0.00028434	Up	hypothetical protein GLYMA_06G132500 [Glycine max]
Glyma.03G167600.Wm82.a4.v1	21.44	55.57	1.3746	0.00028471	Up	subtilisin-like protease SBT1.2 [Glycine max]|XP_028225653.1 subtilisin-like protease SBT1.2 [Glycine soja]|RZC21053.1 Subtilisin-like protease SBT1.2 [Glycine soja]
Glyma.06G031900.Wm82.a4.v1	70.5	142.53	1.0142	0.00028496	Up	5&apos;-nucleotidase domain-containing protein 4 isoform X1 [Glycine max]|KRH51851.1 hypothetical protein GLYMA_06G031900 [Glycine max]
Glyma.13G193800.Wm82.a4.v1	12.45	40.52	1.7033	0.00028618	Up	uncharacterized protein LOC100306482 [Glycine max]|ACU14684.1 unknown [Glycine max]
Glyma.12G028600.Wm82.a4.v1	20.55	48.56	1.2407	0.00028923	Up	hypothetical protein D0Y65_033200 [Glycine soja]
Glyma.14G098700.Wm82.a4.v1	61.49	131.51	1.0955	0.00028942	Up	uncharacterized protein LOC100305944 [Glycine max]|XP_028199744.1 uncharacterized protein LOC114384281 [Glycine soja]|KRH15605.1 hypothetical protein GLYMA_14G098700 [Glycine max]|RZB68377.1 hypothetical protein D0Y65_038234 [Glycine soja]
Glyma.19G132700.Wm82.a4.v1	109.07	229.83	1.076	0.00029232	Up	hypothetical protein glysoja_024039 [Glycine soja]|RZB47761.1 hypothetical protein D0Y65_051367 [Glycine soja]
Glyma.15G172600.Wm82.a4.v1	409.32	848.6	1.0514	0.0002961	Up	Mitogen-activated protein kinase kinase 2 isoform D [Glycine soja]
Glyma.09G183400.Wm82.a4.v1	12.69	38.98	1.6201	0.00029764	Up	Transcription factor MYB62 [Glycine soja]
Novel.9504	0.61	13.39	4.4658	0.00029834	Up	Unknown function
Glyma.17G232235.Wm82.a4.v1	1565.31	3640.17	1.2175	0.00030079	Up	hypothetical protein GLYMA_U038600 [Glycine max]|RZB58288.1 CSC1-like protein RXW8 isoform B [Glycine soja]
Glyma.04G225500.Wm82.a4.v1	53.3	114.06	1.0999	0.00030278	Up	protein RESPONSE TO LOW SULFUR 3 [Glycine max]|KRH64261.1 hypothetical protein GLYMA_04G225500 [Glycine max]
Glyma.13G296300.Wm82.a4.v1	6.29	30.5	2.2713	0.00030841	Up	probable L-type lectin-domain containing receptor kinase VII.2 [Glycine max]|XP_028191378.1 probable L-type lectin-domain containing receptor kinase VII.2 [Glycine soja]
Glyma.12G151200.Wm82.a4.v1	6.35	33.49	2.3998	0.0003088	Up	uncharacterized protein LOC100817526 [Glycine max]|XP_028192909.1 E3 ubiquitin-protein ligase RMA3-like [Glycine soja]|ACU20399.1 unknown [Glycine max]|KHN04399.1 E3 ubiquitin-protein ligase RMA1 [Glycine soja]|KRH26083.1 hypothetical protein GLYMA_12G151200 [Glycine max]|RZB75957.1 E3 ubiquitin-protein ligase RMA1 [Glycine soja]
Glyma.15G138500.Wm82.a4.v1	159.03	425.48	1.4193	0.00031028	Up	Unknown function
Glyma.09G163300.Wm82.a4.v1	11.32	459.69	5.343	0.0003162	Up	miraculin [Glycine max]|KRH38863.1 hypothetical protein GLYMA_09G163300 [Glycine max]
Glyma.02G248500.Wm82.a4.v1	28.37	65.45	1.2061	0.00031918	Up	expansin-A4 [Glycine max]|XP_028216450.1 expansin-A4-like [Glycine soja]|KRH73046.1 hypothetical protein GLYMA_02G248500 [Glycine max]|RZC26626.1 Expansin-A4 [Glycine soja]
Glyma.11G026250.Wm82.a4.v1	27.54	61.15	1.15	0.00032046	Up	protein HAPLESS 2-like isoform X1 [Glycine max]
Glyma.17G057300.Wm82.a4.v1	52.49	116.57	1.1495	0.00032101	Up	PIN auxin efflux transporter family protein isoform X1 [Glycine max]|AGJ95065.1 PIN2b [Glycine max]|KRH02749.1 hypothetical protein GLYMA_17G057300 [Glycine max]
Glyma.14G121400.Wm82.a4.v1	3028.46	6353.52	1.069	0.00032109	Up	stearoyl-ACP desaturase [Glycine max]|XP_028201136.1 stearoyl-[acyl-carrier-protein] 9-desaturase 6, chloroplastic-like [Glycine soja]|ABM45911.1 stearoyl-ACP desaturase [Glycine max]|AIC07025.1 stearoyl-ACP desaturase isoform C [Glycine max]|RZB69212.1 Stearoyl-[acyl-carrier-protein] 9-desaturase 6, chloroplastic [Glycine soja]
Novel.14492	28.07	59.73	1.089	0.00032159	Up	Unknown function
Glyma.05G214700.Wm82.a4.v1	30.23	82.41	1.4487	0.00032354	Up	Unknown function
Glyma.13G248900.Wm82.a4.v1	3.01	17.84	2.5614	0.00033139	Up	receptor-like serine/threonine-protein kinase SD1-8 [Glycine max]|KRH21609.1 hypothetical protein GLYMA_13G248900 [Glycine max]
Glyma.09G010900.Wm82.a4.v1	0.3	10.14	4.9634	0.00033649	Up	cysteine proteinase inhibitor 5 [Glycine max]|XP_028248197.1 cysteine proteinase inhibitor 5-like [Glycine soja]|KHN40823.1 Cysteine proteinase inhibitor 1 [Glycine soja]|KRH36553.1 hypothetical protein GLYMA_09G010900 [Glycine max]|RZB90059.1 Cysteine proteinase inhibitor 1 [Glycine soja]
Glyma.12G230800.Wm82.a4.v1	79.96	189.5	1.244	0.00033651	Up	protein GRAVITROPIC IN THE LIGHT 1 [Glycine max]|XP_014620581.1 protein GRAVITROPIC IN THE LIGHT 1 [Glycine max]|KRH27366.1 hypothetical protein GLYMA_12G230800 [Glycine max]
Glyma.12G233100.Wm82.a4.v1	14.49	74.03	2.3546	0.0003378	Up	Putative leucine-rich repeat receptor-like serine/threonine-protein kinase [Glycine soja]
Glyma.09G065300.Wm82.a4.v1	122.3	280.88	1.1986	0.00034347	Up	hypothetical protein TSUD_21830 [Trifolium subterraneum]
Glyma.05G179200.Wm82.a4.v1	43.66	92.38	1.0839	0.00034365	Up	NDR1/HIN1-like protein 13 [Glycine max]|KRH59354.1 hypothetical protein GLYMA_05G179200 [Glycine max]
Glyma.09G231400.Wm82.a4.v1	489.39	1147.47	1.2293	0.00034432	Up	trehalose-phosphate phosphatase A-like [Glycine soja]|XP_028247603.1 trehalose-phosphate phosphatase A-like [Glycine soja]|XP_028247604.1 trehalose-phosphate phosphatase A-like [Glycine soja]|XP_028247605.1 trehalose-phosphate phosphatase A-like [Glycine soja]|RZB93466.1 Trehalose-phosphate phosphatase A isoform A [Glycine soja]|RZB93467.1 Trehalose-phosphate phosphatase A isoform B [Glycine soja…
Glyma.11G078500.Wm82.a4.v1	26.81	76.5	1.5131	0.0003449	Up	nitrate regulatory gene2 protein-like [Glycine soja]|RZB78849.1 Nitrate regulatory gene2 protein [Glycine soja]
Glyma.12G042800.Wm82.a4.v1	23.94	61.85	1.3694	0.00034752	Up	hypothetical protein GLYMA_12G042800 [Glycine max]
Glyma.10G215700.Wm82.a4.v1	36.05	314.06	3.1229	0.00035298	Up	isoliquiritigenin 2&apos;-O-methyltransferase [Glycine max]|XP_028184119.1 isoliquiritigenin 2&apos;-O-methyltransferase-like [Glycine soja]|KRH34966.1 hypothetical protein GLYMA_10G215700 [Glycine max]|RZB88428.1 Isoliquiritigenin 2&apos;-O-methyltransferase [Glycine soja]
Glyma.19G098500.Wm82.a4.v1	10.87	37.19	1.7749	0.00036038	Up	hypothetical protein GLYMA_19G098500 [Glycine max]
Glyma.19G222300.Wm82.a4.v1	31.04	81.8	1.3954	0.00036334	Up	uncharacterized protein LOC100784735 [Glycine max]|KRG96620.1 hypothetical protein GLYMA_19G222300 [Glycine max]
Glyma.05G238300.Wm82.a4.v1	20.82	55.13	1.4055	0.00036684	Up	hypothetical protein GLYMA_05G238300 [Glycine max]
Glyma.12G234800.Wm82.a4.v1	141.51	298.33	1.0758	0.00036946	Up	kunitz family trypsin and protease inhibitor protein precursor [Glycine max]|KRH27434.1 hypothetical protein GLYMA_12G234800 [Glycine max]
Glyma.06G132600.Wm82.a4.v1	32.64	77.9	1.2528	0.00036978	Up	Rhodanese-like domain-containing protein 14, chloroplastic isoform B, partial [Glycine soja]
Glyma.16G206200.Wm82.a4.v1	0.31	10.2	4.9702	0.00037187	Up	heat shock protein Hsp22.5 precursor [Glycine max]|KRH09251.1 hypothetical protein GLYMA_16G206200 [Glycine max]
Glyma.06G076900.Wm82.a4.v1	49.21	116.92	1.2463	0.0003876	Up	F-box protein AFR [Glycine max]|KRH52601.1 hypothetical protein GLYMA_06G076900 [Glycine max]
Glyma.14G008800.Wm82.a4.v1	42.3	88.31	1.0633	0.00039308	Up	hypothetical protein GLYMA_14G008800 [Glycine max]
Glyma.16G107300.Wm82.a4.v1	771.43	2082.44	1.4325	0.00039488	Up	pectin acetylesterase 8-like [Vigna unguiculata]
Glyma.06G153300.Wm82.a4.v1	22.09	49.91	1.1775	0.00039644	Up	5&apos; exonuclease Apollo [Glycine max]|XP_028236430.1 5&apos; exonuclease Apollo-like [Glycine soja]|KRH53897.1 hypothetical protein GLYMA_06G153300 [Glycine max]|RZC07672.1 5&apos; exonuclease Apollo [Glycine soja]
Glyma.03G130700.Wm82.a4.v1	175.06	448.03	1.356	0.00039803	Up	hypothetical protein glysoja_025878 [Glycine soja]|KRH66815.1 hypothetical protein GLYMA_03G130700 [Glycine max]|RZC20439.1 hypothetical protein D0Y65_007031 [Glycine soja]
Glyma.16G155300.Wm82.a4.v1	182.2	431.41	1.2431	0.00039905	Up	GATA transcription factor 8 [Glycine max]|XP_006599443.1 GATA transcription factor 8 [Glycine max]|KRH08528.1 hypothetical protein GLYMA_16G155300 [Glycine max]|KRH08529.1 hypothetical protein GLYMA_16G155300 [Glycine max]|KRH08530.1 hypothetical protein GLYMA_16G155300 [Glycine max]
Glyma.05G168802.Wm82.a4.v1	45.32	97.9	1.1126	0.00040881	Up	probable receptor-like protein kinase At1g11050 [Glycine max]|XP_028243664.1 probable receptor-like protein kinase At1g11050 [Glycine soja]|XP_028243665.1 probable receptor-like protein kinase At1g11050 [Glycine soja]|KRH43048.1 hypothetical protein GLYMA_08G127400 [Glycine max]|RZB96619.1 putative receptor-like protein kinase isoform A [Glycine soja]|RZB96620.1 putative receptor-like protein kin…
Novel.29803	0.3	11.4	5.1294	0.00041059	Up	Unknown function
Glyma.06G182700.Wm82.a4.v1	1.83	17.8	3.2948	0.00041288	Up	Unknown function
Glyma.13G093500.Wm82.a4.v1	47.57	108.13	1.1839	0.00041437	Up	hypothetical protein GLYMA_13G093500 [Glycine max]
Glyma.01G170800.Wm82.a4.v1	3.93	18.79	2.2592	0.00041792	Up	probable methyltransferase PMT27 [Glycine max]|KRH76730.1 hypothetical protein GLYMA_01G170800 [Glycine max]
Glyma.19G111900.Wm82.a4.v1	21.15	49.76	1.2362	0.00041798	Up	LOW QUALITY PROTEIN: PAN domain-containing protein At5g03700-like [Glycine soja]
Glyma.08G208902.Wm82.a4.v1	16.03	42.8	1.4201	0.00041879	Up	LOW QUALITY PROTEIN: pentatricopeptide repeat-containing protein At1g15510, chloroplastic-like, partial [Glycine max]
Glyma.13G326700.Wm82.a4.v1	12.98	35.28	1.4399	0.00042635	Up	probable E3 ubiquitin-protein ligase LUL2 isoform X2 [Glycine soja]
Glyma.04G086300.Wm82.a4.v1	873.91	1871.61	1.0987	0.00044539	Up	hypothetical protein GLYMA_04G086300 [Glycine max]
Glyma.13G168200.Wm82.a4.v1	1860.17	3791.5	1.0274	0.00044816	Up	hypothetical protein D0Y65_030937, partial [Glycine soja]
Glyma.07G232500.Wm82.a4.v1	132.16	299.64	1.1805	0.00044886	Up	uncharacterized protein LOC110707588 [Chenopodium quinoa]
Glyma.19G194950.Wm82.a4.v1	33.39	85.66	1.3573	0.00044887	Up	uncharacterized protein At5g39865-like [Glycine soja]|KHN02218.1 Hypothetical protein glysoja_002242 [Glycine soja]
Glyma.13G173100.Wm82.a4.v1	49.6	120.44	1.2813	0.0004537	Up	hypothetical protein EUTSA_v10014731mg [Eutrema salsugineum]
Glyma.07G264100.Wm82.a4.v1	31.41	80.76	1.364	0.00045697	Up	uncharacterized protein LOC114420205 [Glycine soja]|RZC04788.1 hypothetical protein D0Y65_019069 [Glycine soja]
Glyma.09G054600.Wm82.a4.v1	18.41	80.87	2.1331	0.00046011	Up	uncharacterized protein LOC100803921 isoform X1 [Glycine max]|KRH37257.1 hypothetical protein GLYMA_09G054600 [Glycine max]
Glyma.13G184500.Wm82.a4.v1	28.11	62.89	1.1627	0.00046083	Up	uncharacterized protein LOC100804023 [Glycine max]|KRH20530.1 hypothetical protein GLYMA_13G184500 [Glycine max]
Glyma.18G035900.Wm82.a4.v1	27.2	61.4	1.1736	0.00046714	Up	hypothetical protein D0Y65_047420 [Glycine soja]
Glyma.18G040900.Wm82.a4.v1	20.77	61.1	1.5557	0.00047369	Up	nudix hydrolase 18, mitochondrial [Glycine max]|XP_028212723.1 nudix hydrolase 18, mitochondrial-like [Glycine soja]|KHN07540.1 Nudix hydrolase 17, mitochondrial [Glycine soja]|KRG97945.1 hypothetical protein GLYMA_18G040900 [Glycine max]|RZB50589.1 Nudix hydrolase 17, mitochondrial [Glycine soja]
Glyma.06G004700.Wm82.a4.v1	13.93	39.18	1.4926	0.00048539	Up	uncharacterized protein LOC100807066 [Glycine max]|KRH51411.1 hypothetical protein GLYMA_06G004700 [Glycine max]
Glyma.18G272400.Wm82.a4.v1	85.09	270.31	1.668	0.00048941	Up	uncharacterized protein LOC100785946 [Glycine max]|XP_028212187.1 uncharacterized protein LOC114394718 [Glycine soja]|KHN37934.1 hypothetical protein glysoja_042363 [Glycine soja]|KRH01365.1 hypothetical protein GLYMA_18G272400 [Glycine max]|RZB53925.1 hypothetical protein D0Y65_049734 [Glycine soja]
Glyma.03G214300.Wm82.a4.v1	26.22	70.73	1.4324	0.00049265	Up	phytochrome A-associated F-box protein [Glycine max]|XP_028226252.1 phytochrome A-associated F-box protein [Glycine soja]|KRH68185.1 hypothetical protein GLYMA_03G214300 [Glycine max]|RZC21792.1 Phytochrome A-associated F-box protein [Glycine soja]
Glyma.13G157000.Wm82.a4.v1	3.93	20.98	2.4165	0.0004937	Up	hypothetical protein glysoja_033420 [Glycine soja]|KRH20113.1 hypothetical protein GLYMA_13G157000 [Glycine max]|RZB81255.1 hypothetical protein D0Y65_030830 [Glycine soja]
Glyma.13G326600.Wm82.a4.v1	26.94	56.17	1.0611	0.0004944	Up	geranylgeranyl pyrophosphate synthase, chloroplastic [Glycine max]|KRH22902.1 hypothetical protein GLYMA_13G326600 [Glycine max]|RZB84019.1 Geranylgeranyl pyrophosphate synthase, chloroplastic [Glycine soja]
Novel.20424	29.37	62.14	1.0834	0.00049471	Up	Unknown function
Glyma.12G163053.Wm82.a4.v1	169.63	363.81	1.1014	0.00049496	Up	hypothetical protein GLYMA_U024900 [Glycine max]
Glyma.08G247500.Wm82.a4.v1	26.22	66.84	1.3482	0.00051161	Up	protein LONGIFOLIA 1 [Glycine max]|XP_025985491.1 protein LONGIFOLIA 1 [Glycine max]|KRH45060.1 hypothetical protein GLYMA_08G247500 [Glycine max]|KRH45061.1 hypothetical protein GLYMA_08G247500 [Glycine max]
Glyma.11G120400.Wm82.a4.v1	2069.28	4248.68	1.0379	0.00051268	Up	uncharacterized protein LOC100527769 [Glycine max]|XP_028187848.1 putative lipid-transfer protein DIR1 [Glycine soja]|ACU16933.1 unknown [Glycine max]|KHN14850.1 Putative lipid-transfer protein DIR1 [Glycine soja]|KRH29504.1 hypothetical protein GLYMA_11G120400 [Glycine max]|RZB79561.1 putative lipid-transfer protein DIR1 [Glycine soja]
Novel.25499	32.67	66.82	1.034	0.00051291	Up	Unknown function
Glyma.03G029000.Wm82.a4.v1	0.3	10.72	5.0478	0.0005136	Up	pectinesterase 2 [Glycine max]|KRH65350.1 hypothetical protein GLYMA_03G029000 [Glycine max]
Glyma.08G062600.Wm82.a4.v1	46.03	138.7	1.5913	0.0005164	Up	Sulfite exporter TauE/SafE family protein 2 [Glycine soja]
Glyma.15G175400.Wm82.a4.v1	5.44	21.25	1.9683	0.00052484	Up	zinc finger CCCH domain-containing protein 48 isoform X1 [Glycine max]|KRH12490.1 hypothetical protein GLYMA_15G174500 [Glycine max]
Glyma.20G171900.Wm82.a4.v1	77.6	177.98	1.198	0.00052714	Up	Lignin-forming anionic peroxidase [Glycine soja]
Glyma.15G240500.Wm82.a4.v1	4.23	19.27	2.1867	0.00053209	Up	hypothetical protein GLYMA_15G240500 [Glycine max]
Glyma.06G311200.Wm82.a4.v1	115.66	245.29	1.0853	0.00053724	Up	disease resistance protein RPM1 [Glycine max]|XP_014632329.1 disease resistance protein RPM1 [Glycine max]|XP_028238334.1 disease resistance protein RPM1-like [Glycine soja]|KHN26406.1 Disease resistance protein RPM1 [Glycine soja]|KRH56223.1 hypothetical protein GLYMA_06G311200 [Glycine max]|RZC09923.1 Disease resistance protein RPM1 [Glycine soja]
Glyma.07G244200.Wm82.a4.v1	45.87	92.33	1.0088	0.00053895	Up	probable polygalacturonase isoform X2 [Glycine soja]|RZC04466.1 putative polygalacturonase isoform B [Glycine soja]
Glyma.03G055100.Wm82.a4.v1	1072.9	7357.93	2.7778	0.00054701	Up	pyruvate decarboxylase 2-like [Glycine soja]|KHN22554.1 Pyruvate decarboxylase isozyme 2 [Glycine soja]|RZC19246.1 Pyruvate decarboxylase 1 [Glycine soja]
Glyma.20G032500.Wm82.a4.v1	53.84	153.08	1.5076	0.00054738	Up	phosphate transporter PHO1 homolog 3 [Glycine max]|KRG89567.1 hypothetical protein GLYMA_20G032500 [Glycine max]
Glyma.20G152700.Wm82.a4.v1	92.1	185.52	1.0094	0.00054989	Up	LOW QUALITY PROTEIN: receptor-like serine/threonine-protein kinase At4g25390 [Glycine max]
Glyma.13G229100.Wm82.a4.v1	0	6.49	5.2832	0.00055209	Up	cysteine protease XCP2 [Glycine max]|XP_028188878.1 cysteine protease XCP2-like [Glycine soja]|KRH21264.1 hypothetical protein GLYMA_13G229100 [Glycine max]|RZB82416.1 Cysteine proteinase RD21A [Glycine soja]
Glyma.13G334000.Wm82.a4.v1	14.19	37.17	1.3903	0.00055655	Up	uncharacterized protein LOC102670437 [Glycine max]|XP_028187044.1 uncharacterized protein LOC114373720 [Glycine soja]|KRH23038.1 hypothetical protein GLYMA_13G334000 [Glycine max]|RZB84169.1 hypothetical protein D0Y65_032536 [Glycine soja]
Glyma.01G182200.Wm82.a4.v1	70.2	232.78	1.729	0.00055752	Up	hypothetical protein glysoja_003314 [Glycine soja]|KRH76926.1 hypothetical protein GLYMA_01G182200 [Glycine max]|RZC30585.1 hypothetical protein D0Y65_001918 [Glycine soja]
Glyma.12G003200.Wm82.a4.v1	17.54	52.79	1.5873	0.00055782	Up	protein BEARSKIN2 [Glycine max]|XP_028193925.1 protein BEARSKIN2-like [Glycine soja]|KHN32454.1 Protein BEARSKIN1 [Glycine soja]|KRH23778.1 hypothetical protein GLYMA_12G003200 [Glycine max]|RZB73551.1 Protein BEARSKIN2 [Glycine soja]
Glyma.02G008200.Wm82.a4.v1	0.9	13.97	3.9525	0.00056122	Up	hypothetical protein glysoja_022840 [Glycine soja]|RZC22827.1 Protein RADIALIS-like 3 [Glycine soja]
Glyma.18G054600.Wm82.a4.v1	87.47	188.14	1.1041	0.00056262	Up	CBL-interacting serine/threonine-protein kinase 11 [Glycine max]|XP_028211826.1 CBL-interacting serine/threonine-protein kinase 11-like [Glycine soja]|KRG98160.1 hypothetical protein GLYMA_18G054600 [Glycine max]|RZB50810.1 CBL-interacting serine/threonine-protein kinase 11 [Glycine soja]
Glyma.10G273000.Wm82.a4.v1	1.51	14.05	3.22	0.00058177	Up	transcription factor MYB62 [Glycine max]|XP_028184116.1 transcription factor MYB62-like [Glycine soja]|KHN05558.1 Transcription factor MYB21 [Glycine soja]|KRH35934.1 hypothetical protein GLYMA_10G273000 [Glycine max]|RZB89389.1 Transcription factor MYB62 [Glycine soja]
Glyma.20G205900.Wm82.a4.v1	90.9	197.44	1.1205	0.00058732	Up	Glu S.griseus protease inhibitor [Glycine soja]|KRG92347.1 hypothetical protein GLYMA_20G205900 [Glycine max]|RZB44960.1 Glu S.griseus protease inhibitor [Glycine soja]
Glyma.02G018600.Wm82.a4.v1	17.26	40.96	1.2482	0.00059812	Up	hypothetical protein GLYMA_02G018600 [Glycine max]
Glyma.09G123900.Wm82.a4.v1	29.11	66.26	1.1886	0.00060112	Up	hypothetical protein GLYMA_09G123900 [Glycine max]
Glyma.07G050700.Wm82.a4.v1	49.91	110.2	1.1411	0.00060649	Up	RNA-binding protein 24-B [Glycine max]|KRH47819.1 hypothetical protein GLYMA_07G050700 [Glycine max]
Novel.7709	396.42	1116.06	1.4931	0.00064905	Up	Unknown function
Glyma.13G372200.Wm82.a4.v1	136.33	287.42	1.0758	0.00066906	Up	D-3-phosphoglycerate dehydrogenase 2, chloroplastic [Glycine max]|KRH23702.1 hypothetical protein GLYMA_13G372200 [Glycine max]
Glyma.07G125700.Wm82.a4.v1	67.1	165.52	1.3035	0.00067712	Up	profilin-4 [Glycine max]|XP_028240216.1 profilin-4-like [Glycine soja]|KHN40366.1 Profilin [Glycine soja]|KRH49003.1 hypothetical protein GLYMA_07G125700 [Glycine max]|RZC02655.1 Profilin-4 [Glycine soja]
Glyma.08G076000.Wm82.a4.v1	53.53	179.61	1.7456	0.00067715	Up	vacuolar iron transporter homolog 4 [Glycine max]|XP_028246911.1 vacuolar iron transporter homolog 4-like [Glycine soja]|KRH42212.1 hypothetical protein GLYMA_08G076000 [Glycine max]|RZB95756.1 Vacuolar iron transporter-like 4 [Glycine soja]
Glyma.01G121000.Wm82.a4.v1	146.5	335.57	1.1948	0.00068531	Up	trihelix transcription factor GT-3b [Glycine max]|XP_028236793.1 trihelix transcription factor GT-3b-like [Glycine soja]|KRH75965.1 hypothetical protein GLYMA_01G121000 [Glycine max]|RZC29612.1 Trihelix transcription factor GT-3b [Glycine soja]
Glyma.16G020800.Wm82.a4.v1	14.27	42.78	1.5883	0.00068771	Up	auxin-induced protein 15A-like [Glycine max]|ACU18929.1 unknown [Glycine max]|KHN15900.1 Auxin-induced protein 15A [Glycine soja]|KRH06403.1 hypothetical protein GLYMA_16G020800 [Glycine max]|RZB59183.1 Auxin-responsive protein SAUR32 [Glycine soja]
Glyma.08G199100.Wm82.a4.v1	20.55	52.43	1.3541	0.00071424	Up	Pentatricopeptide repeat-containing protein, mitochondrial, partial [Glycine soja]
Glyma.18G119300.Wm82.a4.v1	14.15	39.33	1.4739	0.00073273	Up	protein FEZ [Glycine max]|XP_028213812.1 protein FEZ-like [Glycine soja]|KHN17368.1 Protein FEZ [Glycine soja]|KRG99080.1 hypothetical protein GLYMA_18G119300 [Glycine max]|RZB51701.1 Protein FEZ [Glycine soja]
Glyma.09G040300.Wm82.a4.v1	0	6.55	5.2935	0.00073934	Up	uncharacterized protein LOC100779494 [Glycine max]|XP_028180551.1 uncharacterized protein LOC114367551 [Glycine soja]|KRH37038.1 hypothetical protein GLYMA_09G040300 [Glycine max]|RZB90523.1 hypothetical protein D0Y65_023126 [Glycine soja]
Glyma.16G013800.Wm82.a4.v1	26.85	63.8	1.2493	0.00074318	Up	Hypothetical protein glysoja_020650 [Glycine soja]
Glyma.18G044400.Wm82.a4.v1	9.04	27.97	1.6263	0.00075123	Up	UTP--glucose-1-phosphate uridylyltransferase isoform X1 [Glycine max]
Glyma.15G093700.Wm82.a4.v1	32.01	69.38	1.1164	0.00075658	Up	Glucan endo-1,3-beta-glucosidase 11 isoform B [Glycine soja]
Glyma.14G204200.Wm82.a4.v1	0.91	10.82	3.5782	0.00075975	Up	uncharacterized protein LOC102669952 [Glycine max]
Glyma.06G037300.Wm82.a4.v1	48.39	166.58	1.7824	0.00076582	Up	Long chain acyl-CoA synthetase 9, chloroplastic [Glycine soja]
Glyma.13G046300.Wm82.a4.v1	337.46	991.72	1.5551	0.0007709	Up	LOB domain-containing protein 41 [Glycine max]|XP_028195881.1 LOB domain-containing protein 41-like [Glycine soja]|KRH18248.1 hypothetical protein GLYMA_13G046300 [Glycine max]|RZB70901.1 LOB domain-containing protein 41 [Glycine soja]
Glyma.15G091600.Wm82.a4.v1	10151.6	22364.8	1.1395	0.00077819	Up	CSC1-like protein ERD4 isoform C [Glycine soja]
Glyma.01G105400.Wm82.a4.v1	24.82	56.15	1.1786	0.00077961	Up	uncharacterized protein LOC100806570 [Glycine max]|XP_028235471.1 uncharacterized protein LOC114415124 [Glycine soja]|KHN45716.1 hypothetical protein glysoja_048312 [Glycine soja]|KRH75737.1 hypothetical protein GLYMA_01G105400 [Glycine max]|RZC29360.1 hypothetical protein D0Y65_001081 [Glycine soja]
Glyma.07G047800.Wm82.a4.v1	855.84	1858.2	1.1183	0.00080422	Up	hypothetical protein GLYMA_07G047800 [Glycine max]
Glyma.15G175500.Wm82.a4.v1	7.58	30.69	2.0226	0.00080881	Up	Zinc finger CCCH domain-containing protein 48, partial [Glycine soja]
Glyma.10G013600.Wm82.a4.v1	51.26	106.2	1.0501	0.00082363	Up	putative E3 ubiquitin ligase SUD1, partial [Mucuna pruriens]
Glyma.18G039100.Wm82.a4.v1	38.74	82.44	1.0918	0.00082547	Up	U-box domain-containing protein 4-like [Glycine soja]|RZB50567.1 U-box domain-containing protein 4 [Glycine soja]
Glyma.01G004900.Wm82.a4.v1	0.91	10.81	3.5778	0.00085354	Up	transcription factor MYBJ6 [Glycine max]|XP_025980167.1 transcription factor MYBJ6 isoform X1 [Glycine max]|XP_028226321.1 transcription factor MYB36-like [Glycine soja]|XP_028226331.1 transcription factor MYB36-like [Glycine soja]|ABI73972.1 transcription factor MYBJ6 [Glycine max]|KHN32897.1 Transcription factor RAX3 [Glycine soja]|KRH74186.1 hypothetical protein GLYMA_01G004900 [Glycine max]|R…
Novel.21056	9.69	28.2	1.5437	0.00086058	Up	Unknown function
Glyma.06G042000.Wm82.a4.v1	34.51	69.46	1.0087	0.00086912	Up	hypothetical protein GLYMA_06G042000 [Glycine max]
Glyma.10G261400.Wm82.a4.v1	728.3	1581.75	1.119	0.00087041	Up	D-3-phosphoglycerate dehydrogenase, chloroplastic [Glycine soja]
Glyma.17G045700.Wm82.a4.v1	0.61	10.89	4.167	0.00087765	Up	hypothetical protein GLYMA_17G045700 [Glycine max]|RZB55224.1 hypothetical protein D0Y65_044873 [Glycine soja]
Glyma.10G209200.Wm82.a4.v1	35.62	76.74	1.1084	0.00089541	Up	ABC transporter G family member 24 [Glycine max]|XP_028184518.1 ABC transporter G family member 24-like [Glycine soja]|KHN17154.1 ABC transporter G family member 24 [Glycine soja]|KRH34842.1 hypothetical protein GLYMA_10G209200 [Glycine max]|RZB88304.1 ABC transporter G family member 24 [Glycine soja]
Glyma.01G234500.Wm82.a4.v1	373.7	1112.04	1.5731	0.00089645	Up	protein CDI-like isoform X1 [Glycine max]|XP_028180303.1 protein CDI-like [Glycine soja]|KHN34127.1 hypothetical protein glysoja_038616 [Glycine soja]|KRH77799.1 hypothetical protein GLYMA_01G234500 [Glycine max]|KRH77800.1 hypothetical protein GLYMA_01G234500 [Glycine max]|RZC31536.1 Protein CDI [Glycine soja]
Glyma.03G015200.Wm82.a4.v1	27.26	57.9	1.0886	0.00094847	Up	hypothetical protein D0Y65_005772 [Glycine soja]
Glyma.13G185900.Wm82.a4.v1	15.01	56.14	1.9003	0.00094979	Up	hypothetical protein glysoja_040542 [Glycine soja]|KRH20555.1 hypothetical protein GLYMA_13G185900 [Glycine max]|KRH20556.1 hypothetical protein GLYMA_13G185900 [Glycine max]|RZB81712.1 hypothetical protein D0Y65_031115 [Glycine soja]
Glyma.06G093400.Wm82.a4.v1	81.19	209.94	1.3704	0.00095062	Up	AT-hook motif nuclear-localized protein 17 [Glycine max]|KRH52892.1 hypothetical protein GLYMA_06G093400 [Glycine max]
Glyma.11G051900.Wm82.a4.v1	4.83	18.74	1.9573	0.00096158	Up	uncharacterized protein LOC100805584 isoform X1 [Glycine max]|XP_028186876.1 uncharacterized protein LOC114373582 isoform X1 [Glycine soja]|RZB78440.1 hypothetical protein D0Y65_029033 [Glycine soja]
Glyma.19G241500.Wm82.a4.v1	40.74	92.56	1.1855	0.0009623	Up	acetyltransferase domain-containing protein [Glycine max]|XP_028217808.1 uncharacterized protein LOC114399793 [Glycine soja]|ACU16261.1 unknown [Glycine max]|KRG96926.1 hypothetical protein GLYMA_19G241500 [Glycine max]|RZB49519.1 putative N-acetyltransferase YoaA [Glycine soja]
Glyma.10G275900.Wm82.a4.v1	1.49	15.92	3.405	0.00096426	Up	probable carboxylesterase 6 [Glycine soja]|RZB89432.1 putative carboxylesterase 17 [Glycine soja]
Glyma.20G216800.Wm82.a4.v1	3.29	73.25	4.4735	0.00097065	Up	Aluminum-activated malate transporter 10 [Glycine soja]
Glyma.16G144100.Wm82.a4.v1	41.15	167.59	2.0258	0.00097203	Up	uncharacterized protein LOC114389450 [Glycine soja]|KHN13358.1 hypothetical protein glysoja_026788 [Glycine soja]|KRH08358.1 hypothetical protein GLYMA_16G144100 [Glycine max]
Glyma.08G032800.Wm82.a4.v1	190.37	423.87	1.1552	0.00097573	Up	uncharacterized protein LOC114423096 [Glycine soja]|KHN16651.1 hypothetical protein glysoja_002748 [Glycine soja]|KRH41481.1 hypothetical protein GLYMA_08G032800 [Glycine max]|RZB95041.1 hypothetical protein D0Y65_019485 [Glycine soja]
Glyma.03G074900.Wm82.a4.v1	26.53	76.78	1.5306	0.00097744	Up	O-fucosyltransferase 28 isoform C [Glycine soja]
Glyma.19G036800.Wm82.a4.v1	402.88	875.94	1.1202	0.00099177	Up	alpha/beta hydrolase domain-containing protein 17B [Glycine max]|XP_028219226.1 alpha/beta hydrolase domain-containing protein 17B-like [Glycine soja]|KHN30749.1 Abhydrolase domain-containing protein FAM108C1-like protein [Glycine soja]|KRG93729.1 hypothetical protein GLYMA_19G036800 [Glycine max]|RZB46324.1 Alpha/beta hydrolase domain-containing protein 17C isoform A [Glycine soja]|RZB46325.1 Al…
Glyma.13G001200.Wm82.a4.v1	13.88	38.33	1.4651	0.0010284	Up	methionine gamma-lyase [Glycine max]|XP_014621893.1 methionine gamma-lyase [Glycine max]|XP_028198075.1 methionine gamma-lyase-like [Glycine soja]|KRH17567.1 hypothetical protein GLYMA_13G001200 [Glycine max]|RZB70378.1 Methionine gamma-lyase isoform A [Glycine soja]|RZB70379.1 Methionine gamma-lyase isoform B [Glycine soja]
Glyma.06G010800.Wm82.a4.v1	18.13	43.61	1.2652	0.0010303	Up	Benzoate carboxyl methyltransferase [Glycine soja]
Glyma.18G212500.Wm82.a4.v1	45.58	91.79	1.0082	0.0010531	Up	adenine/guanine permease AZG1 [Glycine max]|KRH00420.1 hypothetical protein GLYMA_18G212500 [Glycine max]
Glyma.05G210400.Wm82.a4.v1	59.93	128.82	1.102	0.0010632	Up	uncharacterized protein LOC100818244 [Glycine max]|XP_028233609.1 uncharacterized protein LOC114413404 [Glycine soja]|KRH59954.1 hypothetical protein GLYMA_05G210400 [Glycine max]|RZC13575.1 hypothetical protein D0Y65_012930 [Glycine soja]
Glyma.07G189300.Wm82.a4.v1	3.64	21.04	2.5295	0.0010856	Up	transcription factor MYB102 [Glycine max]|ALA09217.1 MYB/HD-like transcription factor, partial [Glycine max]|KRH49935.1 hypothetical protein GLYMA_07G189300 [Glycine max]
Glyma.13G309800.Wm82.a4.v1	131.13	389.92	1.5715	0.00109	Up	B-cell receptor-associated protein 31 isoform X1 [Glycine max]|KRH22581.1 hypothetical protein GLYMA_13G309800 [Glycine max]|KRH22582.1 hypothetical protein GLYMA_13G309800 [Glycine max]
Glyma.13G189200.Wm82.a4.v1	9.39	27.76	1.5676	0.0010926	Up	uncharacterized protein LOC100814178 [Glycine max]|KRH20609.1 hypothetical protein GLYMA_13G189200 [Glycine max]
Glyma.06G022200.Wm82.a4.v1	35.36	73.92	1.0652	0.0011112	Up	hypothetical protein GLYMA_06G022200 [Glycine max]
Glyma.10G252800.Wm82.a4.v1	301.79	614.46	1.026	0.0011325	Up	uncharacterized protein LOC114371841 [Glycine soja]
Glyma.14G056700.Wm82.a4.v1	16.18	68.62	2.0833	0.0011364	Up	LOB domain-containing protein 12 [Glycine max]|XP_028200083.1 LOB domain-containing protein 12-like [Glycine soja]|KHN48589.1 LOB domain-containing protein 12 [Glycine soja]|KRH14912.1 hypothetical protein GLYMA_14G056700 [Glycine max]|RZB67600.1 LOB domain-containing protein 12 [Glycine soja]
Glyma.14G209000.Wm82.a4.v1	42.82	98.49	1.2039	0.0011515	Up	hypothetical protein GLYMA_14G209000 [Glycine max]
Glyma.09G259600.Wm82.a4.v1	33.52	73.38	1.1278	0.0011563	Up	uncharacterized protein LOC100812108 [Glycine max]|XP_028180299.1 gibberellin 20-oxidase-like protein [Glycine soja]|ACU23117.1 unknown [Glycine max]|KRH40458.1 hypothetical protein GLYMA_09G259600 [Glycine max]|RZB93931.1 Gibberellin 20-oxidase-like protein [Glycine soja]
Glyma.07G018800.Wm82.a4.v1	4.82	20.15	2.058	0.0011622	Up	hypothetical protein GLYMA_07G018800 [Glycine max]
Glyma.17G140200.Wm82.a4.v1	396.98	912.06	1.1998	0.0011738	Up	alpha-amylase inhibitor/lipid transfer/seed storage family protein precursor [Glycine max]|XP_028209016.1 14 kDa proline-rich protein DC2.15-like [Glycine soja]|ACU15232.1 unknown [Glycine max]|KHN09804.1 14 kDa proline-rich protein DC2.15 [Glycine soja]|KRH04105.1 hypothetical protein GLYMA_17G140200 [Glycine max]|RZB56821.1 pEARLI1-like lipid transfer protein 2 [Glycine soja]
Glyma.13G197600.Wm82.a4.v1	5.12	19.18	1.9031	0.0011773	Up	two-component response regulator ORR9 [Glycine max]|KRH20737.1 hypothetical protein GLYMA_13G197600 [Glycine max]
Glyma.06G019800.Wm82.a4.v1	81.85	177.44	1.1157	0.0012003	Up	L-ascorbate oxidase homolog [Glycine max]|KRH51639.1 hypothetical protein GLYMA_06G019800 [Glycine max]
Glyma.16G101000.Wm82.a4.v1	23.27	50.99	1.1327	0.001215	Up	uncharacterized protein LOC100780719 isoform X1 [Glycine max]|XP_028206218.1 uncharacterized protein LOC114389683 isoform X1 [Glycine soja]
Glyma.14G017400.Wm82.a4.v1	190.12	540.93	1.508	0.0012226	Up	Fimbrin-1 isoform D [Glycine soja]
Glyma.17G093600.Wm82.a4.v1	33.15	73.23	1.1435	0.0012239	Up	hypothetical protein GLYMA_17G093600 [Glycine max]|RZB56055.1 E2F transcription factor-like E2FE isoform B [Glycine soja]
Glyma.05G103600.Wm82.a4.v1	6112.48	12670.5	1.0516	0.001243	Up	Unknown function
Glyma.13G206300.Wm82.a4.v1	28.74	65.64	1.1918	0.001249	Up	protein kinase [Glycine max]|ACJ37410.1 protein kinase [Glycine max]|ACM89499.1 receptor protein kinase-like protein [Glycine max]
Glyma.11G017100.Wm82.a4.v1	235.31	532.49	1.1776	0.0012589	Up	UDP-glucose 4-epimerase GEPI48 isoform X1 [Glycine max]
Glyma.19G217800.Wm82.a4.v1	61.39	138.93	1.177	0.0012701	Up	WRKY transcription factor 23 [Glycine max]|XP_028218150.1 WRKY transcription factor 23-like [Glycine soja]|KHN43444.1 Putative WRKY transcription factor 23 [Glycine soja]|KRG96545.1 hypothetical protein GLYMA_19G217800 [Glycine max]|RZB49117.1 WRKY transcription factor 23 [Glycine soja]
Glyma.13G195300.Wm82.a4.v1	5.44	19.15	1.8176	0.0012963	Up	nudix hydrolase 16, mitochondrial isoform X1 [Glycine max]|XP_028189263.1 nudix hydrolase 16, mitochondrial-like isoform X1 [Glycine soja]|KHN37687.1 Nudix hydrolase 16, mitochondrial [Glycine soja]|KRH20702.1 hypothetical protein GLYMA_13G195300 [Glycine max]|RZB81844.1 Nudix hydrolase 16, mitochondrial [Glycine soja]
Glyma.04G189100.Wm82.a4.v1	0.3	19.99	5.9424	0.0012996	Up	uncharacterized protein LOC100813790 [Glycine max]|KRH63643.1 hypothetical protein GLYMA_04G189100 [Glycine max]|KRH63644.1 hypothetical protein GLYMA_04G189100 [Glycine max]|KRH63645.1 hypothetical protein GLYMA_04G189100 [Glycine max]|KRH63646.1 hypothetical protein GLYMA_04G189100 [Glycine max]|KRH63647.1 hypothetical protein GLYMA_04G189100 [Glycine max]
Glyma.11G045900.Wm82.a4.v1	18.46	42.98	1.2215	0.0013389	Up	bZIP transcription factor 53 [Glycine max]|XP_028189273.1 bZIP transcription factor 53-like [Glycine soja]|KHN13016.1 G-box-binding factor 1 [Glycine soja]|KRH28324.1 hypothetical protein GLYMA_11G045900 [Glycine max]|RZB78345.1 bZIP transcription factor 2 [Glycine soja]
Glyma.01G217500.Wm82.a4.v1	17.55	45.94	1.3916	0.0013517	Up	transcription factor MYB3R-5 [Glycine max]|KRH77504.1 hypothetical protein GLYMA_01G217500 [Glycine max]|KRH77505.1 hypothetical protein GLYMA_01G217500 [Glycine max]
Glyma.15G033200.Wm82.a4.v1	57.77	131.81	1.1916	0.0013589	Up	uncharacterized protein LOC100777329 isoform X1 [Glycine max]|XP_028202797.1 uncharacterized protein LOC114386928 isoform X1 [Glycine soja]
Glyma.06G101600.Wm82.a4.v1	4012.52	8537.32	1.0892	0.0013643	Up	hypothetical protein GLYMA_06G101600 [Glycine max]
Glyma.09G054700.Wm82.a4.v1	17.74	72.62	2.0307	0.001404	Up	uncharacterized protein LOC100803921 isoform X2 [Glycine max]|KRH37258.2 hypothetical protein GLYMA_09G054700 [Glycine max]
Glyma.14G093800.Wm82.a4.v1	16.18	77.01	2.25	0.001418	Up	transcription factor MYBS3 [Glycine max]|XP_028200533.1 transcription factor MYBS3-like [Glycine soja]|KHN17220.1 Transcription factor MYB1R1 [Glycine soja]|KRH15520.1 hypothetical protein GLYMA_14G093800 [Glycine max]|KRH15521.1 hypothetical protein GLYMA_14G093800 [Glycine max]|RZB68297.1 Transcription factor MYBS3 [Glycine soja]
Glyma.11G039700.Wm82.a4.v1	106.66	214.77	1.0096	0.0014343	Up	probable BOI-related E3 ubiquitin-protein ligase 2 [Glycine max]|XP_028186217.1 probable BOI-related E3 ubiquitin-protein ligase 2 [Glycine soja]|KRH28216.1 hypothetical protein GLYMA_11G039700 [Glycine max]|RZB78222.1 putative BOI-related E3 ubiquitin-protein ligase 2 isoform A [Glycine soja]
Glyma.06G216500.Wm82.a4.v1	15.63	65.35	2.0629	0.0014383	Up	Unknown function
Glyma.03G099100.Wm82.a4.v1	36.87	119.63	1.6995	0.001441	Up	hypothetical protein GLYMA_03G099100 [Glycine max]
Glyma.13G155400.Wm82.a4.v1	15.71	37.95	1.2695	0.0014598	Up	Two-component response regulator ORR22 isoform B [Glycine soja]
Glyma.05G049600.Wm82.a4.v1	33.99	113.28	1.7368	0.0014648	Up	BAG family molecular chaperone regulator 2 isoform X1 [Glycine max]|XP_028209703.1 BAG family molecular chaperone regulator 2-like isoform X1 [Glycine soja]|KHN14122.1 BAG family molecular chaperone regulator 1 [Glycine soja]|RZB56696.1 BAG family molecular chaperone regulator 1 isoform A [Glycine soja]
Glyma.03G220000.Wm82.a4.v1	1.51	12.83	3.0905	0.0014742	Up	uncharacterized protein LOC102659655 [Glycine max]|XP_028226320.1 uncharacterized protein LOC114407431 [Glycine soja]|KHN19209.1 hypothetical protein glysoja_041561 [Glycine soja]|RZC21879.1 hypothetical protein D0Y65_007883 [Glycine soja]
Glyma.08G235300.Wm82.a4.v1	21.15	48.42	1.1932	0.0014873	Up	trypsin inhibitor (Kunitz) family of protease inhibitors precursor [Glycine max]|XP_028246963.1 alpha-amylase/subtilisin inhibitor-like [Glycine soja]|KRH44855.1 hypothetical protein GLYMA_08G235300 [Glycine max]|RZB98461.1 Alpha-amylase/subtilisin inhibitor [Glycine soja]
Glyma.04G167400.Wm82.a4.v1	4.21	17.11	2.0161	0.0014893	Up	Photosynthetic NDH subunit of subcomplex B 4, chloroplastic [Glycine soja]
Glyma.08G118500.Wm82.a4.v1	14.48	37.03	1.3525	0.0015186	Up	hypothetical protein glysoja_015487 [Glycine soja]|KRH42900.1 hypothetical protein GLYMA_08G118500 [Glycine max]|RZB96461.1 Precursor of CEP14 [Glycine soja]
Glyma.08G041500.Wm82.a4.v1	16.32	40.45	1.3075	0.0015376	Up	NAC domain-containing protein 92 [Glycine max]|KRH41635.1 hypothetical protein GLYMA_08G041500 [Glycine max]
Glyma.08G210900.Wm82.a4.v1	42.73	94.15	1.1413	0.0015386	Up	peptide deformylase 1A, chloroplastic-like [Glycine soja]|XP_028244599.1 peptide deformylase 1A, chloroplastic-like [Glycine soja]|XP_028244600.1 peptide deformylase 1A, chloroplastic-like [Glycine soja]|RZB98024.1 Peptide deformylase 1A, chloroplastic isoform A [Glycine soja]|RZB98025.1 Peptide deformylase 1A, chloroplastic isoform B [Glycine soja]|RZB98026.1 Peptide deformylase 1A, chloroplasti…
Glyma.16G173400.Wm82.a4.v1	4.82	20.57	2.0869	0.0015482	Up	putative membrane-associated kinase regulator 6 [Glycine soja]
Glyma.18G003100.Wm82.a4.v1	0.91	10.8	3.5756	0.0015487	Up	crocetin glucosyltransferase, chloroplastic [Glycine max]|XP_028215604.1 crocetin glucosyltransferase, chloroplastic-like [Glycine soja]|KRG97360.1 hypothetical protein GLYMA_18G003100 [Glycine max]|RZB49979.1 Crocetin glucosyltransferase, chloroplastic [Glycine soja]
Glyma.03G171200.Wm82.a4.v1	13.31	36.29	1.4505	0.0015615	Up	hypothetical protein GLYMA_03G171200 [Glycine max]
Glyma.16G206600.Wm82.a4.v1	13.27	34.02	1.3576	0.0015815	Up	hypothetical protein GLYMA_16G206600 [Glycine max]
Glyma.20G022302.Wm82.a4.v1	10.29	32.61	1.6681	0.0015925	Up	glucan endo-1,3-beta-glucosidase-like [Glycine max]
Glyma.06G307600.Wm82.a4.v1	6.65	29.9	2.1648	0.001618	Up	hypothetical protein GLYMA_06G307600 [Glycine max]
Glyma.03G168101.Wm82.a4.v1	7.58	47.01	2.6318	0.0016331	Up	hypothetical protein GLYMA_03G168100 [Glycine max]
Glyma.04G091600.Wm82.a4.v1	97.81	229.11	1.2287	0.0016687	Up	AT-hook motif nuclear-localized protein 17 [Glycine max]|XP_028228341.1 AT-hook motif nuclear-localized protein 17-like [Glycine soja]|KRH62181.1 hypothetical protein GLYMA_04G091600 [Glycine max]|RZC15797.1 AT-hook motif nuclear-localized protein 17 [Glycine soja]
Glyma.16G143900.Wm82.a4.v1	1.2	12.19	3.3419	0.001669	Up	hypothetical protein glysoja_050385 [Glycine soja]|KRH08353.1 hypothetical protein GLYMA_16G143900 [Glycine max]|RZB61056.1 hypothetical protein D0Y65_043704 [Glycine soja]
Glyma.11G156900.Wm82.a4.v1	28.98	68.84	1.2467	0.001722	Up	hypothetical protein GLYMA_11G156900 [Glycine max]|KRH30080.1 hypothetical protein GLYMA_11G156900 [Glycine max]|KRH30081.1 hypothetical protein GLYMA_11G156900 [Glycine max]
Glyma.11G225700.Wm82.a4.v1	9.72	28.55	1.559	0.0017259	Up	uncharacterized protein LOC100783667 [Glycine max]|XP_028196437.1 uncharacterized protein LOC114381394 [Glycine soja]|KHN17865.1 hypothetical protein glysoja_017916 [Glycine soja]|KRH31070.1 hypothetical protein GLYMA_11G225700 [Glycine max]|RZB72933.1 hypothetical protein D0Y65_036930 [Glycine soja]
Glyma.06G080900.Wm82.a4.v1	27.45	57.62	1.0687	0.0017611	Up	nitrate regulatory gene2 protein [Glycine max]|XP_028235434.1 nitrate regulatory gene2 protein-like [Glycine soja]|KRH52653.1 hypothetical protein GLYMA_06G080900 [Glycine max]|RZC06379.1 Nitrate regulatory gene2 protein [Glycine soja]
Glyma.01G183700.Wm82.a4.v1	26.3	56.63	1.1083	0.0017638	Up	transcription factor HHO5 [Glycine max]|KRH76947.1 hypothetical protein GLYMA_01G183700 [Glycine max]
Glyma.07G137600.Wm82.a4.v1	21.77	69.71	1.6805	0.0017878	Up	Putative polyprotein [Cajanus cajan]
Glyma.10G248600.Wm82.a4.v1	16.91	43.08	1.3515	0.0017907	Up	Phosphatidylinositol transfer protein 3 isoform B [Glycine soja]
Glyma.14G083600.Wm82.a4.v1	7.84	34.12	2.1235	0.0018162	Up	lipase-like [Glycine soja]|KHN35685.1 Lipase [Glycine soja]|RZB68095.1 hypothetical protein D0Y65_038056 [Glycine soja]
Glyma.16G159000.Wm82.a4.v1	25.44	61.95	1.2822	0.0018336	Up	hypothetical protein GLYMA_16G159000 [Glycine max]|RZB61286.1 hypothetical protein D0Y65_043847 [Glycine soja]
Glyma.13G165633.Wm82.a4.v1	38.86	90.71	1.2217	0.0018462	Up	Ty3/gypsy retrotransposon protein [Trifolium pratense]
Glyma.12G150400.Wm82.a4.v1	10.31	29.03	1.4949	0.0018508	Up	DnaJ-like subfamily C member 7 isoform B [Glycine soja]
Glyma.15G062900.Wm82.a4.v1	65.63	135.54	1.048	0.0018544	Up	hypothetical protein GLYMA_15G062900 [Glycine max]
Glyma.08G181400.Wm82.a4.v1	0	5.78	5.1147	0.0018639	Up	putative clathrin assembly protein At1g03050 [Glycine max]|XP_028244238.1 putative clathrin assembly protein At1g03050 [Glycine soja]|KHN26723.1 Putative clathrin assembly protein [Glycine soja]|KRH43935.1 hypothetical protein GLYMA_08G181400 [Glycine max]|KRH43936.1 hypothetical protein GLYMA_08G181400 [Glycine max]|RZB97505.1 putative clathrin assembly protein [Glycine soja]
Glyma.05G188200.Wm82.a4.v1	3.33	15.32	2.2011	0.0019034	Up	hypothetical protein GLYMA_05G188200 [Glycine max]|RZC13128.1 putative plastid-lipid-associated protein 7, chloroplastic isoform B [Glycine soja]
Glyma.09G005500.Wm82.a4.v1	33.46	75.52	1.1743	0.0019045	Up	mitogen-activated protein kinase kinase kinase 18 [Glycine max]|KRH36483.1 hypothetical protein GLYMA_09G005500 [Glycine max]
Glyma.13G256400.Wm82.a4.v1	125.59	291.14	1.2136	0.0019054	Up	Protein EXECUTER 1, chloroplastic isoform E [Glycine soja]
Glyma.08G294100.Wm82.a4.v1	13.95	35.82	1.363	0.0019259	Up	uncharacterized protein LOC100788001 isoform X1 [Glycine max]|XP_006585993.1 uncharacterized protein LOC100788001 isoform X1 [Glycine max]|KRH45812.1 hypothetical protein GLYMA_08G294100 [Glycine max]|KRH45813.1 hypothetical protein GLYMA_08G294100 [Glycine max]
Glyma.15G223300.Wm82.a4.v1	6.58	32.02	2.2792	0.0019303	Up	hypothetical protein glysoja_023728 [Glycine soja]
Glyma.11G049700.Wm82.a4.v1	16.95	43.33	1.3558	0.0019635	Up	uncharacterized protein LOC100799189 [Glycine max]|XP_006590634.1 uncharacterized protein LOC100799189 [Glycine max]|XP_014619316.1 uncharacterized protein LOC100799189 [Glycine max]|XP_014619317.1 uncharacterized protein LOC100799189 [Glycine max]|XP_028188798.1 uncharacterized protein LOC114375226 [Glycine soja]|XP_028188799.1 uncharacterized protein LOC114375226 [Glycine soja]|XP_028188800.1 u…
Glyma.08G263700.Wm82.a4.v1	33.53	76.84	1.1981	0.0019698	Up	uncharacterized protein LOC100817891 isoform X1 [Glycine max]|XP_028246634.1 uncharacterized protein LOC114423922 isoform X1 [Glycine soja]|KHN04683.1 hypothetical protein glysoja_049885 [Glycine soja]|KRH45298.1 hypothetical protein GLYMA_08G263700 [Glycine max]|RZB98928.1 hypothetical protein D0Y65_021699 [Glycine soja]
Glyma.20G099100.Wm82.a4.v1	8.5	34.61	2.028	0.0019712	Up	C2H2-type zinc finger domain-containing protein [Glycine max]|ACU15355.1 unknown [Glycine max]|KRG90559.1 hypothetical protein GLYMA_20G099100 [Glycine max]
Glyma.06G011700.Wm82.a4.v1	6.04	21.39	1.8237	0.001986	Up	glucose-1-phosphate adenylyltransferase large subunit 1-like isoform X1 [Glycine soja]|RZC05221.1 Glucose-1-phosphate adenylyltransferase large subunit 1 [Glycine soja]
Glyma.15G116900.Wm82.a4.v1	0.6	10.28	4.0866	0.0019899	Up	hypothetical protein D0Y65_040635, partial [Glycine soja]
Glyma.10G220700.Wm82.a4.v1	50.62	105.4	1.056	0.0019984	Up	probable LRR receptor-like serine/threonine-protein kinase At1g34110 [Glycine max]|KRH35049.1 hypothetical protein GLYMA_10G220700 [Glycine max]|KRH35050.1 hypothetical protein GLYMA_10G220700 [Glycine max]
Glyma.08G059900.Wm82.a4.v1	26.87	56.62	1.072	0.0020139	Up	transcription factor MYB102 [Glycine max]|KRH41941.1 hypothetical protein GLYMA_08G059900 [Glycine max]
Glyma.18G204000.Wm82.a4.v1	13.29	34.72	1.3854	0.0020535	Up	DnaJ protein ERDJ3A isoform B [Glycine soja]
Glyma.02G013100.Wm82.a4.v1	0.6	9.4	3.9609	0.0020597	Up	universal stress protein PHOS32 [Glycine max]|XP_025980280.1 universal stress protein PHOS32 [Glycine max]|XP_028192904.1 universal stress protein PHOS32-like [Glycine soja]|KHN08643.1 Universal stress protein A-like protein [Glycine soja]|KRH69227.1 hypothetical protein GLYMA_02G013100 [Glycine max]|RZC22907.1 Universal stress protein A-like protein [Glycine soja]
Glyma.13G132500.Wm82.a4.v1	1.82	13.67	2.9063	0.0020898	Up	WAT1-related protein At2g37460-like isoform X1 [Glycine soja]|KHN48995.1 Auxin-induced protein 5NG4 [Glycine soja]|RZB72335.1 WAT1-related protein isoform A [Glycine soja]
Glyma.13G258100.Wm82.a4.v1	3.63	14.93	2.0389	0.0020888	Up	uncharacterized protein LOC100305575 precursor [Glycine max]|ACU13323.1 unknown [Glycine max]|KHN19004.1 hypothetical protein glysoja_029866 [Glycine soja]|KRH21776.1 hypothetical protein GLYMA_13G258100 [Glycine max]|RZB82891.1 hypothetical protein D0Y65_031808 [Glycine soja]
Novel.3321	5.1	21.34	2.0606	0.002124	Up	Unknown function
Glyma.01G180366.Wm82.a4.v1	5.73	26.67	2.2213	0.0021337	Up	STS14 protein [Glycine soja]
Glyma.05G224400.Wm82.a4.v1	194.75	443.73	1.1882	0.002165	Up	C3H-type zinc finger protein [Glycine max]|XP_028233788.1 zinc finger CCCH domain-containing protein 20-like [Glycine soja]|KRH60170.1 hypothetical protein GLYMA_05G224400 [Glycine max]|RZC13802.1 Zinc finger CCCH domain-containing protein 20 [Glycine soja]
Glyma.12G015100.Wm82.a4.v1	51.88	104.12	1.0074	0.0021674	Up	Alcohol dehydrogenase-like 2 isoform C [Glycine soja]
Glyma.02G022100.Wm82.a4.v1	0.91	10.66	3.5609	0.0021686	Up	aldehyde oxidase GLOX [Glycine max]|XP_028193677.1 aldehyde oxidase GLOX [Glycine soja]|RZC23045.1 Aldehyde oxidase GLOX [Glycine soja]
Glyma.16G085600.Wm82.a4.v1	11.46	30.95	1.4346	0.0022023	Up	uncharacterized protein LOC100805677 [Glycine max]|XP_028205466.1 uncharacterized protein LOC114389076 [Glycine soja]|KRH07392.1 hypothetical protein GLYMA_16G085600 [Glycine max]|RZB60167.1 hypothetical protein D0Y65_043086 [Glycine soja]
Novel.9778	17.79	42.37	1.2512	0.0022245	Up	Unknown function
Glyma.14G125300.Wm82.a4.v1	5.74	22.38	1.9637	0.0022418	Up	Ty3/gypsy retrotransposon protein [Trifolium pratense]
Glyma.20G028350.Wm82.a4.v1	7.84	35.88	2.1956	0.0022643	Up	Protein LURP-one-related 12 [Glycine soja]
Glyma.04G014000.Wm82.a4.v1	103.62	307.05	1.5666	0.0022791	Up	polyol transporter 5 [Glycine max]|KRH60864.1 hypothetical protein GLYMA_04G014000 [Glycine max]
Glyma.09G269400.Wm82.a4.v1	6.58	34.93	2.4054	0.0022862	Up	vestitone reductase isoform X1 [Glycine max]
Glyma.04G022100.Wm82.a4.v1	28.42	58.43	1.0372	0.0022915	Up	bZIP transcription factor bZIP46 [Glycine max]|XP_028227447.1 protein FD-like [Glycine soja]|ABI34643.1 bZIP transcription factor bZIP46 [Glycine max]|KHN45946.1 Protein FD [Glycine soja]|KRH61011.1 hypothetical protein GLYMA_04G022100 [Glycine max]|RZC14635.1 Protein FD [Glycine soja]
Glyma.16G019500.Wm82.a4.v1	112.5	242.24	1.1056	0.0022933	Up	putative RNA-binding protein ARP1 isoform A [Glycine soja]
Glyma.18G072300.Wm82.a4.v1	17.8	49.2	1.465	0.0022962	Up	chaperone protein dnaJ 11, chloroplastic [Glycine max]|KRG98415.1 hypothetical protein GLYMA_18G072300 [Glycine max]
Novel.13691	20.92	50.88	1.281	0.0022973	Up	Unknown function
Glyma.17G142402.Wm82.a4.v1	6.35	21.31	1.748	0.0023226	Up	hypothetical protein GLYMA_17G142400 [Glycine max]
Glyma.16G056500.Wm82.a4.v1	2.11	12.55	2.5734	0.0023607	Up	hypothetical protein D0Y65_042807 [Glycine soja]
Glyma.08G318400.Wm82.a4.v1	3.62	26.63	2.8771	0.0023616	Up	Unknown function
Glyma.19G190200.Wm82.a4.v1	25.76	97.53	1.9201	0.0023652	Up	leucine-rich repeat receptor-like protein kinase PXC1 [Glycine max]|XP_028215864.1 leucine-rich repeat receptor-like protein kinase PXC1 [Glycine soja]|KRG96115.1 hypothetical protein GLYMA_19G190200 [Glycine max]|RZB48657.1 Leucine-rich repeat receptor-like protein kinase PXC1 [Glycine soja]
Glyma.20G152500.Wm82.a4.v1	2.7	15.41	2.5113	0.0023829	Up	3-ketoacyl-CoA synthase 5 [Glycine max]
Glyma.12G015700.Wm82.a4.v1	304.64	619.77	1.0242	0.0023896	Up	putative gamma-glutamylcyclotransferase At3g02910 [Glycine max]|KRH24000.1 hypothetical protein GLYMA_12G015700 [Glycine max]
Glyma.03G216300.Wm82.a4.v1	1279.1	5319.41	2.0561	0.0023934	Up	Sucrose synthase 2 isoform B [Glycine soja]
Glyma.11G144500.Wm82.a4.v1	20.42	72.61	1.8301	0.0024108	Up	protein SODIUM POTASSIUM ROOT DEFECTIVE 3 [Glycine max]|XP_028188601.1 protein SODIUM POTASSIUM ROOT DEFECTIVE 3-like [Glycine soja]|KHN22004.1 hypothetical protein glysoja_008916 [Glycine soja]|KRH29875.1 hypothetical protein GLYMA_11G144500 [Glycine max]|RZB79941.1 Protein SODIUM POTASSIUM ROOT DEFECTIVE 3 [Glycine soja]
Glyma.20G149200.Wm82.a4.v1	193.83	485.3	1.3238	0.0024346	Up	protein NETWORKED 1A [Glycine max]|XP_006606068.1 protein NETWORKED 1A [Glycine max]|XP_006606069.1 protein NETWORKED 1A [Glycine max]|XP_006606071.1 protein NETWORKED 1A [Glycine max]|XP_006606072.1 protein NETWORKED 1A [Glycine max]|XP_025983316.1 protein NETWORKED 1A [Glycine max]|KRG91345.1 hypothetical protein GLYMA_20G149200 [Glycine max]|KRG91346.1 hypothetical protein GLYMA_20G149200 [Gly…
Glyma.10G013800.Wm82.a4.v1	1.2	10.53	3.1269	0.0024409	Up	uncharacterized protein LOC100784884 [Glycine max]|XP_028183901.1 uncharacterized protein LOC114370709 [Glycine soja]|KHN30646.1 hypothetical protein glysoja_037678 [Glycine soja]|KRH31809.1 hypothetical protein GLYMA_10G013800 [Glycine max]|RZB85169.1 hypothetical protein D0Y65_025689 [Glycine soja]
Glyma.09G239600.Wm82.a4.v1	58.75	128.81	1.1328	0.0024654	Up	hypothetical protein GLYMA_09G239600 [Glycine max]
Glyma.19G236100.Wm82.a4.v1	0.3	8.27	4.6716	0.0024699	Up	uncharacterized protein LOC100499941 precursor [Glycine max]|XP_028217532.1 uncharacterized GPI-anchored protein At3g06035-like [Glycine soja]|ACU14289.1 unknown [Glycine max]|KHN43276.1 Putative GPI-anchored protein [Glycine soja]|KRG96845.1 hypothetical protein GLYMA_19G236100 [Glycine max]|RZB49433.1 putative GPI-anchored protein [Glycine soja]
Glyma.06G057300.Wm82.a4.v1	5.13	21.87	2.0892	0.0025744	Up	Serine/threonine-protein kinase [Glycine soja]
Glyma.10G287200.Wm82.a4.v1	16.04	39.6	1.3038	0.0025786	Up	GEM-like protein 4 isoform B [Glycine soja]
Glyma.15G226650.Wm82.a4.v1	6.01	21.8	1.8546	0.0025788	Up	Aspartyl protease family protein [Glycine soja]
Glyma.06G010700.Wm82.a4.v1	18.18	39.23	1.1104	0.0025821	Up	hypothetical protein GLYMA_06G010700 [Glycine max]
Glyma.05G101200.Wm82.a4.v1	0.3	6.93	4.4121	0.0026204	Up	hypothetical protein GLYMA_05G101200 [Glycine max]
Glyma.09G140800.Wm82.a4.v1	51.48	132.26	1.3611	0.0026412	Up	E3 ubiquitin-protein ligase ATL31 [Glycine max]|XP_028179945.1 E3 ubiquitin-protein ligase ATL31-like [Glycine soja]|KRH38505.1 hypothetical protein GLYMA_09G140800 [Glycine max]|RZB92003.1 E3 ubiquitin-protein ligase ATL6 [Glycine soja]
Glyma.04G195800.Wm82.a4.v1	0.91	10.79	3.571	0.0026998	Up	hypothetical protein GLYMA_04G195800 [Glycine max]
Glyma.10G183000.Wm82.a4.v1	230.4	1178.23	2.3543	0.0027228	Up	zinc finger, CCHC-type [Artemisia annua]
Glyma.19G142300.Wm82.a4.v1	29.24	63.48	1.1186	0.0028081	Up	oligopeptide transporter 5 [Glycine max]|XP_028225328.1 oligopeptide transporter 5-like [Glycine soja]|KHN07390.1 Oligopeptide transporter 5 [Glycine soja]|KRH66979.1 hypothetical protein GLYMA_03G139100 [Glycine max]|RZC20590.1 Oligopeptide transporter 5 [Glycine soja]
Glyma.05G126800.Wm82.a4.v1	3.05	16.29	2.4241	0.0028088	Up	uncharacterized protein LOC100784767 precursor [Glycine max]|XP_028232413.1 uncharacterized protein LOC114412644 [Glycine soja]|ACU17750.1 unknown [Glycine max]|KRH58423.1 hypothetical protein GLYMA_05G126800 [Glycine max]|KRH58424.1 hypothetical protein GLYMA_05G126800 [Glycine max]|RZC12187.1 hypothetical protein D0Y65_012128 [Glycine soja]
Glyma.13G322100.Wm82.a4.v1	8.13	44.58	2.4515	0.0028366	Up	hypothetical protein GLYMA_13G322100 [Glycine max]
Glyma.13G346700.Wm82.a4.v1	29.49	72.68	1.3012	0.0028518	Up	Unknown function
Glyma.12G049100.Wm82.a4.v1	5.76	22.01	1.9369	0.0028541	Up	endochitinase PR4 isoform X2 [Glycine max]|XP_028193922.1 endochitinase PR4-like isoform X2 [Glycine soja]
Glyma.10G167400.Wm82.a4.v1	19.43	43.57	1.1669	0.0028579	Up	uncharacterized protein LOC106794121 [Glycine max]|XP_028182165.1 uncharacterized protein LOC114369173 [Glycine soja]|KHN14807.1 hypothetical protein glysoja_020980 [Glycine soja]|KRH34166.1 hypothetical protein GLYMA_10G167400 [Glycine max]|RZB87632.1 hypothetical protein D0Y65_027290 [Glycine soja]
Glyma.08G075900.Wm82.a4.v1	5.13	24.24	2.2369	0.0028587	Up	vacuolar iron transporter-like protein [Glycine max]|KRH42211.1 hypothetical protein GLYMA_08G075900 [Glycine max]
Glyma.13G045300.Wm82.a4.v1	13.93	33.32	1.2598	0.0028801	Up	uncharacterized protein LOC114381315 [Glycine soja]|RZB70882.1 hypothetical protein D0Y65_035711 [Glycine soja]
Glyma.03G056900.Wm82.a4.v1	199.36	405.1	1.0224	0.0028892	Up	trihelix transcription factor GT-3b [Glycine max]|XP_028224508.1 trihelix transcription factor GT-3b-like [Glycine soja]|KHN42520.1 Trihelix transcription factor GT-3b [Glycine soja]|KRH65717.1 hypothetical protein GLYMA_03G056900 [Glycine max]|KRH65718.1 hypothetical protein GLYMA_03G056900 [Glycine max]|KRH65719.1 hypothetical protein GLYMA_03G056900 [Glycine max]|RZC19281.1 Trihelix transcript…
Glyma.04G222500.Wm82.a4.v1	63.76	127.67	1.0033	0.0028943	Up	uncharacterized protein LOC100809314 [Glycine max]|KRH64205.1 hypothetical protein GLYMA_04G222500 [Glycine max]|KRH64206.1 hypothetical protein GLYMA_04G222500 [Glycine max]
Glyma.01G013200.Wm82.a4.v1	33.16	80.27	1.273	0.0029099	Up	uncharacterized protein LOC102666641 [Glycine max]|KRH74325.1 hypothetical protein GLYMA_01G013200 [Glycine max]
Glyma.13G081600.Wm82.a4.v1	15.7	68.19	2.1166	0.0029415	Up	hypothetical protein GLYMA_13G081600 [Glycine max]
Glyma.14G086600.Wm82.a4.v1	23.3	54.61	1.2265	0.0029551	Up	F-box protein GID2 [Glycine max]|XP_028199936.1 F-box protein GID2-like [Glycine soja]|KRH15421.1 hypothetical protein GLYMA_14G086600 [Glycine max]|RZB68139.1 F-box protein GID2 [Glycine soja]
Glyma.04G208450.Wm82.a4.v1	15.35	38.86	1.3373	0.0030133	Up	beta-galactosidase 6-like [Glycine soja]
Glyma.18G299300.Wm82.a4.v1	1.52	13.66	3.1697	0.0030263	Up	galactolipase DONGLE, chloroplastic [Glycine max]|XP_028215290.1 galactolipase DONGLE, chloroplastic-like [Glycine soja]|KHN12573.1 Galactolipase DONGLE, chloroplastic [Glycine soja]|KRH01795.1 hypothetical protein GLYMA_18G299300 [Glycine max]
Glyma.18G064851.Wm82.a4.v1	7.87	23.01	1.5457	0.0030358	Up	Putative glycerophosphoryl diester phosphodiesterase 3 [Glycine soja]
Glyma.10G199232.Wm82.a4.v1	23.92	47.96	1.0036	0.003069	Up	Integrator complex subunit 3 [Glycine soja]
Glyma.07G220200.Wm82.a4.v1	8.46	23.3	1.4593	0.0030902	Up	uncharacterized protein LOC100500062 [Glycine max]|XP_028241355.1 calcyclin-binding protein-like [Glycine soja]|ACU14806.1 unknown [Glycine max]|KHN42999.1 Calcyclin-binding protein [Glycine soja]|KRH50398.1 hypothetical protein GLYMA_07G220200 [Glycine max]|RZC04089.1 Calcyclin-binding protein [Glycine soja]
Glyma.16G188800.Wm82.a4.v1	21.32	65.41	1.6164	0.0031012	Up	hypothetical protein GLYMA_16G191400 [Glycine max]
Glyma.08G170800.Wm82.a4.v1	8.73	25.19	1.5229	0.0031901	Up	hypothetical protein GLYMA_08G171300 [Glycine max]
Glyma.11G150661.Wm82.a4.v1	15.62	41.59	1.4107	0.0032322	Up	uncharacterized protein LOC114373425 isoform X2 [Glycine soja]
Glyma.01G043400.Wm82.a4.v1	18.6	59.94	1.6868	0.0032343	Up	SNF1-related protein kinase regulatory subunit gamma-1-like [Glycine soja]
Glyma.16G201800.Wm82.a4.v1	0.59	10.71	4.1584	0.003328	Up	13-hydroxylupanine O-tigloyltransferase [Glycine max]|XP_028206675.1 13-hydroxylupanine O-tigloyltransferase-like [Glycine soja]|KHN31562.1 13-hydroxylupanine O-tigloyltransferase [Glycine soja]|KRH09189.1 hypothetical protein GLYMA_16G201800 [Glycine max]|RZB61871.1 13-hydroxylupanine O-tigloyltransferase [Glycine soja]
Glyma.04G020400.Wm82.a4.v1	41.15	83.34	1.0176	0.0033409	Up	Phospholipase D delta isoform C [Glycine soja]
Glyma.14G051800.Wm82.a4.v1	47.42	494.52	3.3822	0.0033436	Up	uncharacterized protein LOC100813858 [Glycine max]|XP_028199965.1 uncharacterized protein LOC114384494 [Glycine soja]|KHN44734.1 hypothetical protein glysoja_032073 [Glycine soja]|KRH14836.1 hypothetical protein GLYMA_14G051800 [Glycine max]|RZB67535.1 hypothetical protein D0Y65_037743 [Glycine soja]
Glyma.06G048500.Wm82.a4.v1	0.61	10.89	4.1644	0.0033876	Up	basic leucine zipper 4 [Glycine max]|XP_028234281.1 basic leucine zipper 4-like [Glycine soja]|KHN45126.1 Regulatory protein opaque-2 [Glycine soja]|KRH52132.1 hypothetical protein GLYMA_06G048500 [Glycine max]|RZC05844.1 Basic leucine zipper 4 [Glycine soja]
Glyma.17G260400.Wm82.a4.v1	8.47	56.6	2.7387	0.0033864	Up	expansin 1 precursor [Glycine max]|XP_028209550.1 expansin-A11-like [Glycine soja]|CDK12654.1 expansin protein [Glycine max]|CDL68901.1 Expansin protein [Glycine max]|CDL68902.1 Expansin protein [Glycine max]|CDL68903.1 Expansin protein [Glycine max]|CDL68904.1 Expansin protein [Glycine max]|CDL68905.1 Expansin protein [Glycine max]|CDL68906.1 Expansin protein [Glycine max]|CDL68907.1 Expansin pr…
Glyma.16G172300.Wm82.a4.v1	2.42	15.19	2.6441	0.0033909	Up	receptor-like protein EIX2 [Glycine max]
Glyma.10G169800.Wm82.a4.v1	24.44	89.55	1.8717	0.0034135	Up	subtilisin-like protease SBT1.9 [Glycine max]|KRH34204.1 hypothetical protein GLYMA_10G169800 [Glycine max]
Glyma.17G117200.Wm82.a4.v1	935.37	4094.06	2.1299	0.0034598	Up	Early nodulin-93 [Glycine soja]
Glyma.08G254800.Wm82.a4.v1	0.9	13.43	3.8968	0.0034727	Up	uncharacterized protein LOC100797343 [Glycine max]|ACU21265.1 unknown [Glycine max]|KRH45164.1 hypothetical protein GLYMA_08G254800 [Glycine max]
Glyma.01G151000.Wm82.a4.v1	5.4	23.54	2.1233	0.0034957	Up	uncharacterized protein LOC102666935 [Glycine max]|XP_028239616.1 uncharacterized protein LOC114418463 [Glycine soja]|KHN41750.1 hypothetical protein glysoja_003490 [Glycine soja]|RZC30065.1 hypothetical protein D0Y65_001607 [Glycine soja]
Glyma.11G217800.Wm82.a4.v1	32.66	71.98	1.1405	0.0035077	Up	U-box domain-containing protein 4 [Glycine max]|KRH30961.1 hypothetical protein GLYMA_11G217800 [Glycine max]
Glyma.12G030700.Wm82.a4.v1	50.34	107.32	1.0943	0.0035644	Up	chaperone protein dnaJ 11-like protein [Glycine max]|XP_028195344.1 chaperone protein dnaJ 11, chloroplastic-like [Glycine soja]|ACU20470.1 unknown [Glycine max]|KRH24255.1 hypothetical protein GLYMA_12G030700 [Glycine max]
Glyma.06G039400.Wm82.a4.v1	14.53	36.87	1.3451	0.0035717	Up	polcalcin Phl p 7 [Glycine max]|KHN22316.1 hypothetical protein glysoja_022072 [Glycine soja]|KRH51980.1 hypothetical protein GLYMA_06G039400 [Glycine max]|RZC05678.1 hypothetical protein D0Y65_013676 [Glycine soja]
Glyma.13G342166.Wm82.a4.v1	3.93	14.48	1.8827	0.0036004	Up	G2/mitotic-specific cyclin-1-like [Glycine soja]
Glyma.19G190400.Wm82.a4.v1	0	5.14	4.9423	0.0036167	Up	uncharacterized protein LOC100808941 [Glycine max]|XP_028215858.1 uncharacterized protein LOC114397965 [Glycine soja]|KHN02267.1 hypothetical protein glysoja_002291 [Glycine soja]|KRG96117.1 hypothetical protein GLYMA_19G190400 [Glycine max]|RZB48659.1 hypothetical protein D0Y65_051931 [Glycine soja]
Glyma.14G148300.Wm82.a4.v1	7.17	36.55	2.3467	0.0036189	Up	WAT1-related protein At1g44800 [Glycine max]|XP_028198993.1 WAT1-related protein At1g44800-like [Glycine soja]|KRH16315.1 hypothetical protein GLYMA_14G148300 [Glycine max]|RZB68953.1 WAT1-related protein isoform A [Glycine soja]
Novel.17308	6.95	20.88	1.5896	0.003624	Up	Unknown function
Glyma.13G046100.Wm82.a4.v1	202.46	405.24	1.0013	0.0036577	Up	uncharacterized protein LOC100305585 [Glycine max]|ACU13337.1 unknown [Glycine max]|KRH18246.1 hypothetical protein GLYMA_13G046100 [Glycine max]
Glyma.06G213000.Wm82.a4.v1	101.32	216.5	1.0959	0.003678	Up	uncharacterized protein LOC100815083 [Glycine max]|KRH54839.1 hypothetical protein GLYMA_06G213000 [Glycine max]
Glyma.20G111000.Wm82.a4.v1	0	5.02	4.9141	0.0037134	Up	omega-6 fatty acid desaturase isoform X1 [Glycine max]|XP_006605883.1 omega-6 fatty acid desaturase isoform X2 [Glycine max]|XP_006605884.1 omega-6 fatty acid desaturase isoform X3 [Glycine max]|XP_014627765.1 omega-6 fatty acid desaturase isoform X2 [Glycine max]|BAD89861.1 microsomal omega-6 fatty acid desaturase [Glycine max]|ACH43026.1 omega-6 fatty acid desaturase [Glycine max]|KRG90742.1 hy…
Glyma.15G264100.Wm82.a4.v1	4.53	15.99	1.8169	0.0038111	Up	NAC domain-containing protein 86 [Glycine max]|XP_028203662.1 NAC domain-containing protein 86-like [Glycine soja]|KHN48855.1 NAC domain-containing protein 78 [Glycine soja]|KRH13792.1 hypothetical protein GLYMA_15G264100 [Glycine max]|RZB66364.1 NAC domain-containing protein 86 [Glycine soja]
Glyma.13G298600.Wm82.a4.v1	69.16	151.61	1.1306	0.0038288	Up	ethylene-responsive transcription factor ERF053 [Glycine max]|KRH22409.1 hypothetical protein GLYMA_13G298600 [Glycine max]
Glyma.03G021300.Wm82.a4.v1	250.33	690.64	1.4639	0.0038395	Up	transmembrane protein 45A [Glycine max]|XP_028224149.1 transmembrane protein 45A-like [Glycine soja]|KHN04085.1 hypothetical protein glysoja_036621 [Glycine soja]|KRH65232.1 hypothetical protein GLYMA_03G021300 [Glycine max]|RZC18769.1 hypothetical protein D0Y65_005835 [Glycine soja]
Glyma.18G120200.Wm82.a4.v1	1.81	11.15	2.6251	0.0038625	Up	hevamine-A [Glycine max]|KRG99094.1 hypothetical protein GLYMA_18G120200 [Glycine max]
Glyma.12G207000.Wm82.a4.v1	11.76	30.54	1.3786	0.003865	Up	Methyltransferase-like protein 21D [Glycine soja]|KRH26992.1 hypothetical protein GLYMA_12G207000 [Glycine max]|RZB76874.1 hypothetical protein D0Y65_035019 [Glycine soja]
Glyma.05G101700.Wm82.a4.v1	44.93	93.1	1.0518	0.0038887	Up	Metal transporter Nramp3 isoform B [Glycine soja]
Glyma.17G034600.Wm82.a4.v1	21.44	43.78	1.0301	0.0038893	Up	pentatricopeptide repeat-containing protein At3g06430, chloroplastic [Glycine max]|XP_028211167.1 pentatricopeptide repeat-containing protein At3g06430, chloroplastic-like [Glycine soja]|KRH02371.1 hypothetical protein GLYMA_17G034600 [Glycine max]|RZB54996.1 Pentatricopeptide repeat-containing protein, chloroplastic [Glycine soja]
Glyma.11G113700.Wm82.a4.v1	11.16	29.5	1.4037	0.0039628	Up	uncharacterized protein LOC102663818 [Glycine max]|XP_028191533.1 uncharacterized protein LOC114377287 [Glycine soja]|KRH29390.1 hypothetical protein GLYMA_11G113700 [Glycine max]|RZB79462.1 Calmodulin binding protein PICBP [Glycine soja]
Glyma.13G291200.Wm82.a4.v1	12.7	33.66	1.4098	0.0039633	Up	inactive TPR repeat-containing thioredoxin TTL3 [Glycine max]|XP_028188080.1 inactive TPR repeat-containing thioredoxin TTL3-like [Glycine soja]|KRH22291.1 hypothetical protein GLYMA_13G291200 [Glycine max]|RZB83433.1 Inactive TPR repeat-containing thioredoxin TTL3 [Glycine soja]
Glyma.15G189650.Wm82.a4.v1	47.23	129.5	1.4548	0.0040158	Up	hypothetical protein D0Y65_021701 [Glycine soja]
Glyma.19G190000.Wm82.a4.v1	405.25	1769.91	2.1268	0.0040302	Up	SHOOT2 protein [Glycine max]|KRG96111.1 hypothetical protein GLYMA_19G190000 [Glycine max]|RZB48655.1 hypothetical protein D0Y65_051927 [Glycine soja]
Glyma.17G235000.Wm82.a4.v1	27.51	57.88	1.07	0.0040491	Up	Tetratricopeptide repeat protein 7A, partial [Glycine soja]
Glyma.15G258800.Wm82.a4.v1	38.57	87.3	1.1784	0.0040844	Up	auxin-responsive protein SAUR71 [Glycine max]|XP_028202775.1 auxin-responsive protein SAUR71-like [Glycine soja]|KRH13714.1 hypothetical protein GLYMA_15G258800 [Glycine max]|RZB66295.1 Auxin-responsive protein SAUR72 [Glycine soja]
Glyma.19G004900.Wm82.a4.v1	15.1	38.55	1.3481	0.0040884	Up	LOB domain-containing protein 25 [Glycine max]|XP_006603773.1 LOB domain-containing protein 25 [Glycine max]|XP_006603775.1 LOB domain-containing protein 25 [Glycine max]|XP_014626970.1 LOB domain-containing protein 25 [Glycine max]|XP_014626971.1 LOB domain-containing protein 25 [Glycine max]|XP_028217535.1 LOB domain-containing protein 25-like [Glycine soja]|XP_028217536.1 LOB domain-containing…
Glyma.13G134200.Wm82.a4.v1	298.16	722.35	1.2762	0.004122	Up	putative pectate lyase 4 isoform B [Glycine soja]|RZB72363.1 putative pectate lyase 4 isoform C [Glycine soja]
Glyma.07G114300.Wm82.a4.v1	9.96	27.83	1.4779	0.0041461	Up	ethylene-responsive transcription factor 13 [Glycine max]|KRH48815.1 hypothetical protein GLYMA_07G114300 [Glycine max]
Glyma.09G016251.Wm82.a4.v1	63.65	161.28	1.3421	0.0041833	Up	hypothetical protein glysoja_015136 [Glycine soja]
Glyma.01G049300.Wm82.a4.v1	0	4.66	4.8066	0.0042538	Up	F-box/LRR-repeat protein 3 isoform X2 [Glycine max]
Glyma.17G249400.Wm82.a4.v1	47.9	106.57	1.154	0.0043603	Up	hypothetical protein GLYMA_17G249400 [Glycine max]
Glyma.13G300000.Wm82.a4.v1	225.08	459.1	1.0282	0.0044047	Up	Protein STRUBBELIG-RECEPTOR FAMILY 3 isoform B [Glycine soja]
Glyma.20G130300.Wm82.a4.v1	1.51	11.79	2.961	0.0044108	Up	uncharacterized protein LOC100809854 [Glycine max]|XP_028222528.1 uncharacterized protein LOC114403638 [Glycine soja]|KRG91043.1 hypothetical protein GLYMA_20G130300 [Glycine max]|RZB43682.1 hypothetical protein D0Y65_053970 [Glycine soja]
Glyma.03G150500.Wm82.a4.v1	12.95	42.08	1.6958	0.0044567	Up	hypothetical protein glysoja_033496 [Glycine soja]|KRH67152.1 hypothetical protein GLYMA_03G150500 [Glycine max]|RZC20775.1 hypothetical protein D0Y65_007223 [Glycine soja]
Glyma.08G146300.Wm82.a4.v1	5.73	18.35	1.6804	0.0045098	Up	Unknown function
Novel.19006	1.82	12.43	2.7792	0.0045167	Up	Unknown function
Glyma.19G184200.Wm82.a4.v1	9.96	28.98	1.5435	0.0045527	Up	glucomannan 4-beta-mannosyltransferase 1 [Glycine max]|XP_028216924.1 glucomannan 4-beta-mannosyltransferase 1-like [Glycine soja]|KRG96022.1 hypothetical protein GLYMA_19G184200 [Glycine max]|RZB48571.1 Glucomannan 4-beta-mannosyltransferase 1 [Glycine soja]
Glyma.04G091900.Wm82.a4.v1	10.89	29.27	1.424	0.0045732	Up	uncharacterized protein LOC100789170 [Glycine max]
Glyma.06G202900.Wm82.a4.v1	0.3	6.13	4.2389	0.0046308	Up	uncharacterized protein LOC114416616 [Glycine soja]|RZC08436.1 hypothetical protein D0Y65_015245 [Glycine soja]|RZC08437.1 hypothetical protein D0Y65_015245 [Glycine soja]
Glyma.07G023000.Wm82.a4.v1	2.13	11.59	2.4492	0.0047896	Up	Photosynthetic NDH subunit of subcomplex B 1, chloroplastic isoform B [Glycine soja]
Glyma.20G160600.Wm82.a4.v1	20.31	41.36	1.0277	0.0047951	Up	histone-lysine N-methyltransferase SUVR3 [Glycine max]|XP_028219513.1 histone-lysine N-methyltransferase SUVR3 [Glycine soja]|KRG91550.1 hypothetical protein GLYMA_20G160600 [Glycine max]|RZB44181.1 Histone-lysine N-methyltransferase SUVR3 [Glycine soja]
Glyma.19G085100.Wm82.a4.v1	780.6	1637.5	1.0687	0.0048059	Up	uncharacterized protein LOC100777575 [Glycine max]|XP_028216977.1 kelch repeat-containing protein At3g27220-like [Glycine soja]|KRG94441.1 hypothetical protein GLYMA_19G085100 [Glycine max]|RZB47018.1 Kelch repeat-containing protein isoform A [Glycine soja]
Glyma.03G187500.Wm82.a4.v1	39.83	99.3	1.319	0.0048357	Up	UDP-glycosyltransferase 73C1 [Glycine max]|KRH67786.1 hypothetical protein GLYMA_03G187500 [Glycine max]
Glyma.07G050000.Wm82.a4.v1	8.42	33.26	1.9823	0.0048453	Up	RNA-binding protein 24 isoform X1 [Glycine max]|XP_028238568.1 RNA-binding protein 24-like isoform X1 [Glycine soja]|KRH47808.1 hypothetical protein GLYMA_07G050000 [Glycine max]|KRH47809.1 hypothetical protein GLYMA_07G050000 [Glycine max]|KRH47810.1 hypothetical protein GLYMA_07G050000 [Glycine max]
Glyma.14G057600.Wm82.a4.v1	22.58	48.11	1.09	0.0048903	Up	LOB domain-containing protein 21 [Glycine max]|XP_028199722.1 LOB domain-containing protein 21-like [Glycine soja]|KRH14922.1 hypothetical protein GLYMA_14G057600 [Glycine max]|RZB67613.1 LOB domain-containing protein 21 [Glycine soja]
Glyma.15G247800.Wm82.a4.v1	10.58	28.24	1.4124	0.0049124	Up	uncharacterized protein LOC100809033 [Glycine max]|XP_028203418.1 uncharacterized protein LOC114387430 [Glycine soja]|KHN29841.1 hypothetical protein glysoja_034085 [Glycine soja]|KRH13561.1 hypothetical protein GLYMA_15G247800 [Glycine max]
Glyma.16G002100.Wm82.a4.v1	12.12	28	1.2085	0.0049792	Up	hypothetical protein GLYMA_16G002100 [Glycine max]
Glyma.07G051500.Wm82.a4.v1	117.32	239.61	1.0309	0.0050066	Up	transcription factor MYC2 [Glycine max]|XP_028239343.1 transcription factor MYC2-like [Glycine soja]|KHN06348.1 Transcription factor bHLH14 [Glycine soja]|ALA09133.1 bHLH transcription factor, partial [Glycine max]|KRH47834.1 hypothetical protein GLYMA_07G051500 [Glycine max]|RZC01487.1 Transcription factor bHLH14 [Glycine soja]
Glyma.15G112600.Wm82.a4.v1	13.27	31.71	1.2574	0.0050319	Up	uncharacterized protein LOC100804959 [Glycine max]|XP_028203018.1 uncharacterized protein LOC114387092 [Glycine soja]|KRH11501.1 hypothetical protein GLYMA_15G112600 [Glycine max]|RZB64111.1 hypothetical protein D0Y65_040595 [Glycine soja]
Novel.15042	2.73	12.22	2.1688	0.0050992	Up	Unknown function
Novel.1395	4.8	25.74	2.4207	0.0051384	Up	Unknown function
Glyma.06G294400.Wm82.a4.v1	43.47	338.32	2.96	0.0051561	Up	protein ACCELERATED CELL DEATH 6-like [Glycine soja]|RZC09690.1 Protein ACCELERATED CELL DEATH 6 [Glycine soja]
Glyma.14G080100.Wm82.a4.v1	167.01	410.53	1.2971	0.0051719	Up	Mitogen-activated protein kinase kinase kinase 5 isoform C [Glycine soja]
Glyma.15G173400.Wm82.a4.v1	96.7	202.29	1.065	0.0052666	Up	protein Brevis radix-like 4 [Glycine max]|XP_028202755.1 protein Brevis radix-like 4 [Glycine soja]|KRH12479.1 hypothetical protein GLYMA_15G173400 [Glycine max]|RZB65047.1 Protein Brevis radix-like 4 [Glycine soja]
Glyma.02G018900.Wm82.a4.v1	3.6	16.05	2.1487	0.0053549	Up	transcription factor PRE6 [Vigna unguiculata]
Glyma.06G223300.Wm82.a4.v1	17.48	44.2	1.3391	0.0053756	Up	Retrotransposable element Tf2, partial [Cajanus cajan]
Novel.26011	0.3	6.13	4.239	0.0054217	Up	Unknown function
Glyma.19G213400.Wm82.a4.v1	27.41	81.39	1.5676	0.0054289	Up	putative polygalacturonase isoform B [Glycine soja]
Glyma.06G154900.Wm82.a4.v1	0.31	6.53	4.3289	0.0054406	Up	hypothetical protein GLYMA_06G154900 [Glycine max]|RZC07697.1 hypothetical protein D0Y65_014793 [Glycine soja]
Glyma.16G171632.Wm82.a4.v1	2.1	11.24	2.4128	0.0054987	Up	hypothetical protein GLYMA_16G171600 [Glycine max]
Glyma.13G247200.Wm82.a4.v1	0.31	6.5	4.3236	0.0055545	Up	transcription factor MYB102 [Glycine max]|XP_028188684.1 transcription factor MYB102-like [Glycine soja]|KHN08592.1 Transcription factor MYB39 [Glycine soja]|ALA09226.1 MYB/HD-like transcription factor, partial [Glycine max]|KRH21585.1 hypothetical protein GLYMA_13G247200 [Glycine max]|RZB82717.1 Transcription factor MYB102 [Glycine soja]
Glyma.01G221800.Wm82.a4.v1	11.14	27.87	1.3206	0.0055992	Up	uncharacterized protein LOC100801976 [Glycine max]|XP_028247589.1 uncharacterized protein LOC114425046 [Glycine soja]|ACU17299.1 unknown [Glycine max]|KHN25681.1 hypothetical protein glysoja_018255 [Glycine soja]|KRH77579.1 hypothetical protein GLYMA_01G221800 [Glycine max]|KRH77580.1 hypothetical protein GLYMA_01G221800 [Glycine max]|KRH77581.1 hypothetical protein GLYMA_01G221800 [Glycine max]|…
Glyma.18G153800.Wm82.a4.v1	19.45	63.55	1.7055	0.0056178	Up	hypothetical protein D0Y65_048542 [Glycine soja]
Glyma.11G042000.Wm82.a4.v1	9.38	37.89	2.0111	0.0056519	Up	protein NRT1/ PTR FAMILY 7.3 [Glycine max]|XP_028186441.1 protein NRT1/ PTR FAMILY 7.3-like [Glycine soja]|KHN34858.1 Nitrate transporter 1.5 [Glycine soja]|KRH28272.1 hypothetical protein GLYMA_11G042000 [Glycine max]|RZB78287.1 Protein NRT1/ PTR FAMILY 7.3 [Glycine soja]
Glyma.11G235000.Wm82.a4.v1	213.56	1016.28	2.2505	0.0056913	Up	hypothetical protein D0Y65_037021 [Glycine soja]
Glyma.14G068451.Wm82.a4.v1	5.76	18.32	1.6755	0.0056937	Up	Elicitor-responsive protein 1, partial [Glycine soja]
Glyma.09G235200.Wm82.a4.v1	4.51	31.05	2.7789	0.0057495	Up	phosphate transporter PHO1 homolog 9 isoform X1 [Glycine max]|KRH40050.1 hypothetical protein GLYMA_09G235200 [Glycine max]|KRH40051.1 hypothetical protein GLYMA_09G235200 [Glycine max]
Glyma.13G332900.Wm82.a4.v1	13.68	34.24	1.3252	0.0057895	Up	uncharacterized protein LOC100784063 [Glycine max]|XP_028188780.1 uncharacterized protein LOC114375209 [Glycine soja]|KHN30202.1 hypothetical protein glysoja_010580 [Glycine soja]|KRH23015.1 hypothetical protein GLYMA_13G332900 [Glycine max]|RZB84150.1 hypothetical protein D0Y65_032525 [Glycine soja]
Glyma.15G175300.Wm82.a4.v1	11.21	27.08	1.2759	0.0058625	Up	zinc finger CCCH domain-containing protein 48 isoform X1 [Glycine max]|KRH12490.1 hypothetical protein GLYMA_15G174500 [Glycine max]
Glyma.10G203000.Wm82.a4.v1	13.01	29.62	1.1891	0.00588	Up	pleiotropic drug resistance protein 2-like isoform X2 [Glycine soja]|KHN37838.1 Pleiotropic drug resistance protein 2 [Glycine soja]|RZB88204.1 Pleiotropic drug resistance protein 2 [Glycine soja]
Glyma.18G187532.Wm82.a4.v1	19.57	46.06	1.2348	0.0058931	Up	hypothetical protein GLYMA_18G187500 [Glycine max]
Glyma.07G089700.Wm82.a4.v1	5.72	22.55	1.9725	0.0059125	Up	cytochrome P450 CYP736A12 [Glycine max]|XP_028239822.1 cytochrome P450 CYP736A12-like [Glycine soja]|KHN20713.1 Cytochrome P450 71A1 [Glycine soja]|KRH48458.1 hypothetical protein GLYMA_07G089700 [Glycine max]|RZC02101.1 Cytochrome P450 CYP736A12 [Glycine soja]
Glyma.03G114800.Wm82.a4.v1	14.2	34.45	1.2784	0.0059963	Up	putative UPF0481 protein At3g02645 isoform X1 [Glycine soja]
Novel.29987	5.14	16.23	1.6617	0.0060645	Up	Unknown function
Glyma.12G218300.Wm82.a4.v1	596.18	2256.08	1.92	0.0060764	Up	hypothetical protein D0Y65_035128 [Glycine soja]
Glyma.18G204200.Wm82.a4.v1	2253.69	7627.37	1.7589	0.0061268	Up	Pyruvate decarboxylase 1 isoform B [Glycine soja]
Glyma.02G306100.Wm82.a4.v1	4.22	15.79	1.8968	0.006155	Up	Retrovirus-related Pol polyprotein from transposon TNT 1-94 [Vitis vinifera]
Glyma.14G030700.Wm82.a4.v1	41.12	83.53	1.0238	0.0061818	Up	hypothetical protein GLYMA_14G030700 [Glycine max]
Glyma.12G207100.Wm82.a4.v1	3.35	14.1	2.0798	0.0061899	Up	Protein-lysine methyltransferase METTL21D [Glycine soja]
Glyma.12G226000.Wm82.a4.v1	0.92	8.73	3.2596	0.0062063	Up	squamosa promoter-binding-like protein 3 [Glycine max]|XP_028194818.1 squamosa promoter-binding-like protein 3 [Glycine soja]|KHN28074.1 Squamosa promoter-binding-like protein 12 [Glycine soja]|KRH27270.1 hypothetical protein GLYMA_12G226000 [Glycine max]|RZB77155.1 Squamosa promoter-binding protein 1 [Glycine soja]
Glyma.13G234400.Wm82.a4.v1	4.82	18.7	1.9564	0.0062363	Up	MLO-like protein 6 [Glycine max]|XP_028189244.1 MLO-like protein 6 [Glycine soja]|KHN08481.1 MLO-like protein 6 [Glycine soja]|KRH21344.1 hypothetical protein GLYMA_13G234400 [Glycine max]|RZB82488.1 MLO-like protein 6 isoform A [Glycine soja]
Novel.23744	6.38	20.18	1.6672	0.0062811	Up	Unknown function
Glyma.20G139200.Wm82.a4.v1	4.85	15.69	1.6928	0.0063439	Up	Cysteine-rich receptor-like protein kinase 29 [Glycine soja]
Glyma.06G033300.Wm82.a4.v1	33.41	73.67	1.1402	0.0063973	Up	Protein indeterminate-domain 1 isoform B [Glycine soja]
Glyma.17G044700.Wm82.a4.v1	3.64	13.4	1.8841	0.0064411	Up	putative pectinesterase/pectinesterase inhibitor 45 [Glycine max]|XP_028209921.1 putative pectinesterase/pectinesterase inhibitor 45 [Glycine soja]|KHN17766.1 Putative pectinesterase/pectinesterase inhibitor 13 [Glycine soja]|KRH02537.1 hypothetical protein GLYMA_17G044700 [Glycine max]|RZB55208.1 putative pectinesterase/pectinesterase inhibitor 13 [Glycine soja]
Glyma.07G058800.Wm82.a4.v1	286.42	1132.17	1.9829	0.0064643	Up	serine acetyltransferase 5 [Glycine max]|XP_028239746.1 serine acetyltransferase 5-like [Glycine soja]|KRH47957.1 hypothetical protein GLYMA_07G058800 [Glycine max]|RZC01624.1 Serine acetyltransferase 5 [Glycine soja]
Glyma.17G090900.Wm82.a4.v1	283.43	700.32	1.3049	0.006593	Up	U-box domain-containing protein 19 [Glycine max]|XP_028211583.1 U-box domain-containing protein 19-like [Glycine soja]|ALA09251.1 TPR transcription factor, partial [Glycine max]|KRH03317.1 hypothetical protein GLYMA_17G090900 [Glycine max]|RZB56012.1 U-box domain-containing protein 19 [Glycine soja]
Glyma.09G276800.Wm82.a4.v1	33.92	84.33	1.3126	0.0065982	Up	adenine/guanine permease AZG1 [Glycine max]|KRH40765.1 hypothetical protein GLYMA_09G276800 [Glycine max]
Glyma.14G084200.Wm82.a4.v1	1.83	10.74	2.5659	0.0066638	Up	Transcription factor SPATULA [Glycine soja]
Glyma.05G095600.Wm82.a4.v1	1.51	9.41	2.6406	0.0067214	Up	O-fucosyltransferase 34 [Glycine soja]
Glyma.15G232400.Wm82.a4.v1	15.71	48.9	1.6354	0.0067228	Up	disease resistance protein RML1A isoform X1 [Glycine max]|XP_014622965.1 disease resistance protein RML1A isoform X1 [Glycine max]|KRH13339.1 hypothetical protein GLYMA_15G232400 [Glycine max]|KRH13340.1 hypothetical protein GLYMA_15G232400 [Glycine max]
Novel.367	5.48	18.23	1.7372	0.0067964	Up	Unknown function
Glyma.11G018100.Wm82.a4.v1	0.6	7.18	3.5752	0.0068238	Up	AP2-EREBP transcription factor [Glycine max]|XP_028188602.1 ethylene-responsive transcription factor ERF061-like [Glycine soja]|ALA09109.1 AP2-EREBP transcription factor, partial [Glycine max]|KRH27850.1 hypothetical protein GLYMA_11G018100 [Glycine max]|RZB77858.1 Ethylene-responsive transcription factor ERF061 [Glycine soja]
Novel.28467	0	4.75	4.8289	0.0068833	Up	Unknown function
Glyma.11G034300.Wm82.a4.v1	0	4.65	4.8026	0.0069031	Up	Formyltetrahydrofolate deformylase [Glycine soja]
Glyma.03G214201.Wm82.a4.v1	12.36	30.25	1.2924	0.0069151	Up	PREDICTED: protein-lysine N-methyltransferase n6amt2-like isoform X1 [Gossypium hirsutum]
Glyma.13G093332.Wm82.a4.v1	17.46	45.76	1.3915	0.006927	Up	hypothetical protein GLYMA_13G093300 [Glycine max]
Glyma.06G095800.Wm82.a4.v1	18.82	41.51	1.1416	0.0069508	Up	protein TIME FOR COFFEE-like isoform X1 [Glycine soja]|RZB43902.1 Protein TIME FOR COFFEE isoform B [Glycine soja]
Glyma.13G316800.Wm82.a4.v1	18.8	40.68	1.1172	0.0069574	Up	hypothetical protein GLYMA_13G316800 [Glycine max]|RZB83807.1 hypothetical protein D0Y65_032356 [Glycine soja]
Glyma.19G164300.Wm82.a4.v1	13.64	40.49	1.5681	0.0069944	Up	inorganic phosphate transporter 1-7 [Glycine max]|AFL02621.1 soybean phosphate transporter protein 11 [Glycine max]|KRG95659.1 hypothetical protein GLYMA_19G164300 [Glycine max]
Glyma.09G016300.Wm82.a4.v1	0.91	7.97	3.1355	0.0071215	Up	glucan endo-1,3-beta-glucosidase 5 [Glycine max]|KRH36655.1 hypothetical protein GLYMA_09G016300 [Glycine max]
Glyma.15G166000.Wm82.a4.v1	16.34	35.82	1.1297	0.0071274	Up	hypothetical protein GLYMA_15G166000 [Glycine max]
Glyma.14G158750.Wm82.a4.v1	20.9	44.42	1.0874	0.0073024	Up	hypothetical protein glysoja_046184 [Glycine soja]|RZB69128.1 hypothetical protein D0Y65_038764 [Glycine soja]
Glyma.10G219800.Wm82.a4.v1	5.12	17.26	1.7538	0.007304	Up	lignin-forming anionic peroxidase [Glycine max]|XP_028182680.1 lignin-forming anionic peroxidase-like [Glycine soja]|KHN17056.1 Lignin-forming anionic peroxidase [Glycine soja]|KRH35030.1 hypothetical protein GLYMA_10G219800 [Glycine max]|RZB88496.1 Lignin-forming anionic peroxidase [Glycine soja]
Glyma.06G183800.Wm82.a4.v1	0.92	7.62	3.0674	0.007325	Up	U-box domain-containing protein 18 [Glycine max]|XP_028237132.1 U-box domain-containing protein 18-like [Glycine soja]|KRH54418.1 hypothetical protein GLYMA_06G183800 [Glycine max]|RZC08167.1 U-box domain-containing protein 18 [Glycine soja]
Glyma.03G054100.Wm82.a4.v1	316.42	680.18	1.1038	0.0074081	Up	Transposon TX1 149 kDa protein [Glycine soja]
Glyma.05G124900.Wm82.a4.v1	45.09	144.05	1.6767	0.0074231	Up	berberine bridge enzyme-like 28 [Glycine max]|XP_028232389.1 berberine bridge enzyme-like 28 [Glycine soja]|KRH58388.1 hypothetical protein GLYMA_05G124900 [Glycine max]|RZC12163.1 Berberine bridge enzyme-like 15 [Glycine soja]
Glyma.15G211300.Wm82.a4.v1	0.9	8.06	3.1523	0.0074564	Up	momilactone A synthase [Glycine max]|KRH13015.1 hypothetical protein GLYMA_15G211300 [Glycine max]
Glyma.10G204200.Wm82.a4.v1	76.28	153.99	1.0123	0.0075058	Up	transcription factor HHO3 [Glycine max]|ALA09220.1 MYB/HD-like transcription factor, partial [Glycine max]|KRH34759.1 hypothetical protein GLYMA_10G204200 [Glycine max]
Novel.9728	209.96	447.99	1.0928	0.0076087	Up	Unknown function
Glyma.01G118000.Wm82.a4.v1	129.52	764.97	2.5621	0.0076233	Up	Pyruvate decarboxylase isozyme 2 [Glycine soja]
Novel.19002	2.41	11.13	2.2095	0.0080948	Up	Unknown function
Glyma.02G259700.Wm82.a4.v1	205.52	501.47	1.2868	0.0081416	Up	hypothetical protein CR513_55633, partial [Mucuna pruriens]
Glyma.01G010000.Wm82.a4.v1	11.79	28.41	1.2717	0.0081673	Up	4-coumarate--CoA ligase-like 6 isoform B [Glycine soja]
Glyma.06G164000.Wm82.a4.v1	7.26	24.04	1.7307	0.0083351	Up	hypothetical protein glysoja_011982 [Glycine soja]|KRH54088.1 hypothetical protein GLYMA_06G164000 [Glycine max]|RZC07853.1 hypothetical protein D0Y65_014881 [Glycine soja]
Glyma.20G094500.Wm82.a4.v1	21.11	55.03	1.3798	0.0083594	Up	galactinol synthase 2 [Glycine max]|XP_028219730.1 galactinol synthase 2-like [Glycine soja]|KRG90494.1 hypothetical protein GLYMA_20G094500 [Glycine max]|RZB43116.1 Galactinol synthase 2 isoform A [Glycine soja]
[truncated: 1,418 more rows]

## Sheet: Table S4
Table S4. General information about DEGs in nodules.
Gene ID	CK_readcount	OX_readcount	log2FoldChange	pvalue	Up/Down	Description
[truncated: 3,363 more rows]

## Sheet: Table S5
Table S5. Sequence of primers used in experiments
Name	geneID	Primer sequence（5’→3’）
PT11	Glyma.19G164300	PT11-RT-F:GAGCACTCCCAGCTGCATTG
		PT11-RT-R:GGCGACTGAGGAAGTCCTTG
[truncated: 76 more rows]
